# Supplementary material for: Metagenomic Approaches Reveal Strain Profiling and Genotyping of Klebsiella pneumoniae from Hospitalized Patients in China
Source: Microbiol Spectr. 2022 Mar 23;10(2):e02190-21. doi: 10.1128/spectrum.02190-21 (PMC9045201; doi:10.1128/spectrum.02190-21)
Supplement: SUPPLEMENTAL FILE 1 — Supplemental material. Download SPECTRUM02190-21_Supp_1_seq3.xlsx, XLSX file, 0.03 MB [file spectrum02190-21_supp_1_seq3.xlsx]

## Sheet: Table S1
Sample	Collection date	Patient ID	Provincea	Tissue site	Quality control			Statistics of K. pneumoniae reads			MRS
					Raw read count	After trimming	After removing human reads	Sequencing depth	Genome coverage(%)	RA (%)b	ID	ST
S001	2020-08-04	#126	Shanghai	Sputum	1255315	1255315	1250824	0.1898	16.815	57.72	-	-
S002	2020-11-11	#113	Shanghai	Bronchoalveolar lavage fluid	30977878	30110576	12020912	19.2148	85.4126	22.8	-	-
S003	2020-11-22	#087	Heilongjiang	Bronchoalveolar lavage fluid	24730126	23934587	567495	0.1669	15.042	58.66	-	-
S004	2021-03-06	#030	Heilongjiang	Bronchoalveolar lavage fluid	26014610	25527239	3383902	10.7751	88.5389	38.23	-	-
S005	2021-04-08	#033	Heilongjiang	Urine	24446811	23547707	17555599	15.1243	86.8942	11.83	-	-
S006	2021-04-08	#033	Heilongjiang	Urine	18901659	18142417	18125986	22.4357	86.9544	16.18	-	-
S007	2021-04-27	#020	Heilongjiang	Bronchoalveolar lavage fluid	19940523	19155663	3938148	14.8349	85.8599	78.06	kpn20	45
S008	2020-10-16	#046	Shanghai	Pus	20405438	19959410	2062809	5.627	84.1534	95.41	-	-
S009	2020-10-25	#048	Zhejiang	Bronchoalveolar lavage fluid	37907853	36889918	2615768	2.9498	86.1054	19.52	-	-
S010	2020-10-29	#093	Heilongjiang	Bronchoalveolar lavage fluid	42827546	41223089	1015670	0.1703	15.2341	93.84	-	-
S011	2020-10-30	#032	Zhejiang	Sputum	23755876	23190982	2204455	0.2542	21.5983	1.62	-	-
S012	2020-10-30	#032	Zhejiang	Urine	26219937	25484894	8977420	51.4766	92.0079	99.69	kpn06	11
S013	2020-11-03	#077	Shanghai	Ascites	27979164	27190961	4922569	15.3467	83.8257	57.3	-	-
S014	2020-11-05	#063	Zhejiang	Bronchoalveolar lavage fluid	22164077	21534859	776931	0.1896	16.9434	89.69	-	-
S015	2020-11-07	#117	Zhejiang	Bronchoalveolar lavage fluid	28309993	27483437	2021155	0.2299	19.9368	2.83	-	-
S016	2020-11-21	#072	Shanghai	Sputum	33297824	32749692	7159133	4.0836	88.8196	7.66	-	-
S017	2020-11-24	#047	Zhejiang	Sputum	16447802	15981501	2240672	4.8054	85.229	80.2	-	-
S018	2020-11-26	#055	Shanghai	Sputum	12723394	12462680	7898744	20.4242	86.0393	42.9	kpn21	147
S019	2020-12-05	#070	Shanghai	Sputum	11057734	10708553	1673864	1.359	68.5691	41.08	-	-
S020	2020-12-10	#008	Shanghai	Other	20120820	19322354	6176116	23.5905	91.5285	94.21	kpn02	11
S021	2020-12-11	#044	Heilongjiang	Bronchoalveolar lavage fluid	16522770	16128754	14771080	7.2802	85.7624	15.53	-	-
S022	2020-12-11	#038	Zhejiang	Sputum	11760987	11426006	1904104	0.2127	18.7282	4.51	-	-
S023	2020-12-12	#105	Zhejiang	Anal swab	18234529	17855180	822876	3.1337	81.43	75.62	-	-
S024	2020-12-17	#002	Zhejiang	Anal swab	18274682	17951524	2084912	4.6836	84.8202	32	-	-
S025	2020-12-18	#056	Zhejiang	Anal swab	31878547	30703799	9850694	13.0145	91.523	10.74	-	-
S026	2020-12-19	#034	Shanghai	Other	16810506	16320341	1739291	0.1888	16.8948	99.68	-	-
S027	2020-12-24	#121	Zhejiang	Blood	28023150	26909523	616289	0.2315	20.1449	68.32	-	-
S028	2020-12-24	#064	Shanghai	Sputum	24347527	23736941	1071065	4.2981	82.6432	90.86	-	-
S029	2020-12-25	#039	Shanghai	Sputum	14920778	14505645	4159408	7.5178	84.2877	33.04	-	-
S030	2020-12-30	#116	Heilongjiang	Bronchoalveolar lavage fluid	18724147	18247377	3967914	3.0095	80.83	10.03	-	-
S031	2020-12-31	#052	Shanghai	Sputum	25515165	24989700	2513756	11.174	85.329	89.36	kpn18	29
S032	2021-01-04	#037	Zhejiang	Sputum	28977542	28275829	3326887	1.9416	75.6519	22.13	-	-
S033	2021-01-12	#051	Zhejiang	Bronchoalveolar lavage fluid	22948855	22367308	857581	2.7103	85.0226	95.17	-	-
S034	2021-01-13	#028	Shanghai	Sputum	18053656	17689600	2012069	8.7763	91.3615	99.22	-	-
S035	2021-01-19	#065	Heilongjiang	Bronchoalveolar lavage fluid	18511185	17660613	1952368	0.2669	22.5969	6.62	-	-
S036	2021-01-19	#073	Shanghai	Sputum	19104247	18518739	2618318	6.4048	85.1316	90.99	-	-
S037	2021-01-20	#115	Shanghai	Other	12613276	12218965	784032	1.4481	71.4138	100	-	-
S038	2021-01-24	#022	Shanghai	Sputum	19185544	18727907	4981318	7.0338	84.0762	30.72	kpn13	15
S039	2021-01-26	#088	Zhejiang	Cerebrospinal fluid	22106768	21592955	2563870	18.0613	91.6342	100	kpn08	11
S040	2021-01-27	#054	Heilongjiang	Bronchoalveolar lavage fluid	19217624	18887270	7648113	1.3461	65.5854	6.14	-	-
S041	2021-01-27	#073	Shanghai	Sputum	28061802	27541394	872414	2.0026	78.1416	99.66	-	-
S042	2021-01-27	#019	Shanghai	Sputum	15583412	15246994	2723003	10.9583	91.3928	97.85	kpn07	11
S043	2021-01-28	#017	Zhejiang	Genital secretions	31705011	30915977	4064607	3.7049	82.4825	96.79	-	-
S044	2021-01-28	#017	Zhejiang	Sputum	27477215	26804627	4422327	8.7336	84.9817	40.4	-	-
S045	2021-01-28	#017	Zhejiang	Urine	40751577	40009321	8340517	26.1001	85.68	81.75	kpn17	29
S046	2021-02-03	#125	Shanghai	Bronchoalveolar lavage fluid	28075463	27623254	19877735	83.8053	85.3082	75.75	kpn11	15
S047	2021-02-10	#066	Shanghai	Bronchoalveolar lavage fluid	31121007	30315876	2434099	3.4636	81.009	95.38	-	-
S048	2021-02-14	#112	Shanghai	Cerebrospinal fluid	28957772	28422461	2083512	7.6371	91.2498	99.76	kpn09	11
S049	2021-02-19	#060	Shanghai	Other	20062111	19651723	946289	1.6306	70.993	99.12	-	-
S050	2021-02-20	#017	Zhejiang	Sputum	9528307	9164574	1788684	0.1588	14.3504	4.34	-	-
S051	2021-02-23	#017	Zhejiang	Genital secretions	22361743	21832475	1641116	4.1645	83.1238	98.49	-	-
S052	2021-02-23	#017	Zhejiang	Genital secretions	18106921	17489160	1915643	1.1814	62.2515	99.96	-	-
S053	2021-02-23	#086	Shanghai	Pus	28126639	27196170	3719235	4.1515	83.2783	99.63	-	-
S054	2021-03-01	#109	Shanghai	Sputum	21080487	20528925	2190676	4.1715	89.4283	22.53	-	-
S055	2021-03-01	#118	Shanghai	Sputum	23294050	22702765	3336102	20.7649	84.9691	88.85	-	-
S056	2021-03-01	#031	Shanghai	Sputum	23766457	23159112	4931616	7.7053	84.7533	27.72	-	-
S057	2021-03-05	#091	Zhejiang	Bronchoalveolar lavage fluid	22222242	21634671	3618194	8.5068	90.4485	28.82	-	-
S058	2021-03-05	#084	Shanghai	Sputum	20958629	20430882	1634634	4.9943	89.6739	72.05	-	-
S059	2021-03-08	#080	Shanghai	Sputum	32059862	31274477	1320541	1.4174	66.1389	54.36	-	-
S060	2021-03-09	#043	Zhejiang	Bronchoalveolar lavage fluid	18654196	18312108	916213	1.7876	76.2704	77.55	-	-
S061	2021-03-09	#042	Shanghai	Bronchoalveolar lavage fluid	17485054	17188531	4863195	29.3061	84.8314	94.06	kpn10	15
S062	2021-03-09	#058	Shanghai	Sputum	21507842	20976390	2950341	3.0402	81.0167	10.58	-	-
S063	2021-03-09	#096	Shanghai	Sputum	19143658	18625140	1957148	7.0696	84.6938	98.45	-	-
S064	2021-03-09	#096	Shanghai	Sputum	17534446	16949407	2203338	6.8206	84.6559	98.63	-	-
S065	2021-03-10	#053	Shanghai	Other	17053745	16519227	2134297	2.8737	79.9087	98.92	-	-
S066	2021-03-11	#092	Shanghai	Bronchoalveolar lavage fluid	19125849	18762409	451328	0.2293	19.8623	66.13	-	-
S067	2021-03-11	#098	Zhejiang	Sputum	30019412	29167374	13643454	2.9646	80.369	4.27	-	-
S068	2021-03-16	#036	Shanghai	Urine	20998089	20546549	1027866	4.4619	89.6769	99	-	-
S069	2021-03-16	#036	Shanghai	Urine	15973297	15466902	2223015	8.3592	91.1523	99.99	-	-
S070	2021-03-17	#016	Shanghai	Bronchoalveolar lavage fluid	20987610	20370279	3846905	5.6751	90.7176	43	-	-
S071	2021-03-18	#007	Heilongjiang	Bronchoalveolar lavage fluid	20345549	19869464	1375308	2.9673	86.372	98.99	-	-
S072	2021-03-20	#085	Shanghai	Hydrothorax	12660732	12256169	1094350	0.1936	17.2764	99.12	-	-
S073	2021-03-26	#005	Shanghai	Bronchoalveolar lavage fluid	21606059	20975873	2076609	2.9963	80.197	32.42	-	-
S074	2021-03-27	#057	Heilongjiang	Bronchoalveolar lavage fluid	21673141	21171477	2211579	1.3917	65.8763	14.47	-	-
S075	2021-03-30	#083	Shanghai	Other	21265199	20681565	1658664	1.6922	71.7465	99.86	-	-
S076	2021-03-31	#027	Heilongjiang	Bronchoalveolar lavage fluid	19580230	19088332	2325910	11.5781	85.0489	92.89	-	-
S077	2021-04-02	#068	Shanghai	Other	20269503	19654692	17610239	5.9794	82.9996	6.17	-	-
S078	2021-04-03	#067	Heilongjiang	Bronchoalveolar lavage fluid	19138580	18477195	7505202	0.6757	5.6817	1	-	-
S079	2021-04-05	#103	Shanghai	Sputum	25709947	24610703	4107610	0.1704	15.0669	1.82	-	-
S080	2021-04-06	#050	Shanghai	Ascites	20732482	20291934	11024060	58.2961	85.531	89.25	kpn29	1049
S081	2021-04-06	#050	Shanghai	Blood	23335622	22899060	366380	0.1869	16.5439	38.63	-	-
S082	2021-04-07	#101	Shanghai	Sputum	27789798	27196092	3460264	8.2515	84.1066	49.36	-	-
S083	2021-04-13	#106	Shanghai	Sputum	4647433	4489006	409752	0.2384	20.8479	100	-	-
S084	2021-04-14	#100	Shanghai	Sputum	6733920	5712660	3333956	0.1474	13.2572	1.73	-	-
S085	2021-04-15	#024	Heilongjiang	Bronchoalveolar lavage fluid	20962920	20255708	8749998	0.6492	5.553	0.16	-	-
S086	2021-04-15	#011	Heilongjiang	Sputum	16815110	16476999	6228343	13.7518	91.5334	29.25	-	-
S087	2021-04-16	#108	Shanghai	Bronchoalveolar lavage fluid	18888330	18158491	8209218	38.5627	91.8822	70.05	kpn04	11
S088	2021-04-16	#035	Shanghai	Sputum	16471918	15902032	3685460	6.2114	89.417	27.72	-	-
S089	2021-04-17	#089	Heilongjiang	Bronchoalveolar lavage fluid	25860108	25242823	2979450	18.1225	85.3312	98.78	kpn16	23
S090	2021-04-17	#021	Heilongjiang	Bronchoalveolar lavage fluid	21403911	20836118	10112183	35.7757	85.6547	76.68	kpn15	23
S091	2021-04-22	#041	Heilongjiang	Bronchoalveolar lavage fluid	23629416	23046986	4883741	28.3601	84.9778	95.39	kpn24	412
S092	2021-04-22	#094	Shanghai	Bronchoalveolar lavage fluid	21790466	21202717	5201213	0.2472	21.3709	1.46	-	-
S093	2021-04-24	#040	Shanghai	Sputum	17884468	17208245	3233061	1.9505	78.0504	20.97	-	-
S094	2021-04-25	#079	Shanghai	Cerebrospinal fluid	15543566	15166359	1031963	5.6803	83.4741	92.81	kpn14	15
S095	2021-04-26	#045	Shanghai	Sputum	31734715	31257296	26321936	3.5053	86.7646	5.01	-	-
S096	2021-04-26	#045	Shanghai	Sputum	13158471	12851401	1556295	3.5427	86.6589	39.52	-	-
S097	2021-04-26	#033	Heilongjiang	Urine	14386341	13980542	12659451	25.7166	86.6493	49.29	-	-
S098	2021-05-03	#114	Zhejiang	Bronchoalveolar lavage fluid	32812508	31783034	4188729	18.0057	91.214	96.44	kpn05	11
S099	2021-05-05	#018	Zhejiang	Bronchoalveolar lavage fluid	27438048	26748015	2713651	11.0057	84.5752	66.33	kpn25	412
S100	2021-05-05	#001	Zhejiang	Bronchoalveolar lavage fluid	28601642	27878379	1134025	3.9169	82.2275	96.1	-	-
S101	2021-05-06	#107	Shanghai	Sputum	22903618	22034760	2979696	0.2306	20.1502	9.67	-	-
S102	2021-05-10	#090	Heilongjiang	Bronchoalveolar lavage fluid	29153765	28601810	24895535	107.66	85.58	90.21	kpn12	15
S103	2020-10-05	#004	Shanghai	Ascites	16860719	16234402	11134396	68.5393	92.1492	99.9	kpn03	11
S104	2020-11-21	#074	Heilongjiang	Bronchoalveolar lavage fluid	18984875	18618052	2385506	7.5345	81.767	57.5	kpn28	902
S105	2020-11-28	#013	Shanghai	Sputum	12339247	12011416	2145413	0.9712	56.0768	10.32	-	-
S106	2020-12-08	#095	Shanghai	Sputum	10284516	10042382	3249652	10.0658	83.2914	38.24	kpn30	2471
S107	2020-12-14	#127	Shanghai	Bronchoalveolar lavage fluid	25838618	25252660	14791534	42.4289	91.4138	38.87	kpn22	258
S108	2020-12-14	#127	Shanghai	Bronchoalveolar lavage fluid	29242466	27896321	24482640	27.3513	91.2917	19.4	-	-
S109	2020-12-14	#127	Shanghai	Bronchoalveolar lavage fluid	20542578	20141150	12785728	12.5371	90.9237	14.15	-	-
S110	2020-12-14	#128	Shanghai	Bronchoalveolar lavage fluid	25698339	24688999	4732803	2.8879	85.9415	24.22	-	-
S111	2020-12-23	#124	Shanghai	Sputum	18956330	18560708	10572051	0.1908	16.9515	0.72	-	-
S112	2021-04-08	#102	Shanghai	Sputum	15367642	14853903	2444283	3.5839	88.1875	94.61	-	-
S113	2020-10-05	#062	Shanghai	Bronchoalveolar lavage fluid	18316549	3995118	571391	0.1677	15.1049	5.77	-	-
S114	2020-10-05	#010	Shanghai	Bronchoalveolar lavage fluid	32798188	30115960	863600	0.2257	19.6541	12	-	-
S115	2020-10-11	#075	Heilongjiang	Bronchoalveolar lavage fluid	22155997	21543697	2521286	2.4375	83.1617	12.77	-	-
S116	2020-10-11	#122	Shanghai	Sputum	23374150	22692340	923485	1.1424	61.5938	84.74	-	-
S117	2020-10-12	#003	Shanghai	Bronchoalveolar lavage fluid	29117615	28232790	622004	0.1325	12.0907	49.48	-	-
S118	2020-10-12	#071	Shanghai	Sputum	27618594	26767209	520997	0.2208	19.0069	97.32	-	-
S119	2020-10-12	#006	Shanghai	Sputum	29475377	24854842	3513534	15.8928	84.9683	81.21	kpn26	656
S120	2020-10-13	#081	Shanghai	Bronchoalveolar lavage fluid	40824234	39539140	2663408	7.4607	83.9596	59.53	-	-
S121	2020-10-21	#123	Shanghai	Sputum	11347314	10630364	9403763	1.2126	62.4728	5.83	-	-
S122	2020-10-23	#059	Zhejiang	Urine	16946237	16407505	13920237	78.8808	86.9814	91.4	kpn19	45
S123	2020-11-12	#029	Shanghai	Sputum	22942397	22025744	1919870	1.7565	72.9668	44.08	-	-
S124	2020-11-15	#069	Shanghai	Bronchoalveolar lavage fluid	64661118	63342353	3384398	1.8763	74.0825	92.2	-	-
S125	2020-11-17	#097	Shanghai	Ascites	11949418	11742214	2980150	16.7346	91	84.64	-	-
S126	2020-11-24	#009	Shanghai	Bronchoalveolar lavage fluid	14511110	14212413	2951214	0.2054	18.0424	2.15	-	-
S127	2020-12-15	#095	Shanghai	Sputum	6050210	5847690	840243	2.5892	77.129	96.67	-	-
S128	2020-12-17	#026	Heilongjiang	Bronchoalveolar lavage fluid	11613607	11236477	2696046	10.2886	85.681	72.06	-	-
S129	2021-01-12	#014	Heilongjiang	Bronchoalveolar lavage fluid	12303958	11983120	11543746	19.7445	83.5182	6.92	-	-
S130	2021-01-22	#104	Shanghai	Other	11745886	11389613	1090775	3.0637	80.1763	92.97	-	-
S131	2021-01-26	#078	Zhejiang	Pus	11408910	11029806	933536	4.1781	90.061	82.25	-	-
S132	2021-02-14	#025	Shanghai	Anal swab	15731411	15425083	8269566	1.8835	73.382	1.56	-	-
S133	2021-03-08	#085	Shanghai	Sputum	16668859	16255574	1555813	2.7735	84.9035	30.77	-	-
S134	2021-03-10	#120	Shanghai	Bronchoalveolar lavage fluid	9396718	9157103	4798547	7.6481	83.891	34.9	-	-
S135	2021-03-13	#049	Heilongjiang	Sputum	7341763	6975696	2244241	7.8782	84.5756	98.85	kpn23	375
S136	2021-03-19	#027	Heilongjiang	Bronchoalveolar lavage fluid	13086936	12792663	937852	1.3791	66.5509	98.86	-	-
S137	2021-03-19	#061	Shanghai	Pus	8648837	8360987	1888983	4.0692	83.3487	93.78	-	-
S138	2021-03-19	#061	Shanghai	Pus	13608183	13350297	3935030	26.3079	85.5701	92.68	kpn27	660
S139	2021-03-21	#076	Heilongjiang	Tissue	16872075	16581314	250116	0.2209	19.2293	83.92	-	-
S140	2021-03-23	#119	Shanghai	Sputum	33601154	32424358	4311577	0.2125	18.5382	2.25	-	-
S141	2021-03-26	#080	Shanghai	Sputum	11547006	11190151	690137	1.3544	65.3031	47.68	-	-
S142	2021-04-03	#015	Shanghai	Sputum	8589397	8339401	765278	0.2026	17.8096	69.59	-	-
S143	2021-04-06	#099	Shanghai	Sputum	8802716	8528870	1104210	1.3347	68.6835	76.54	-	-
S144	2021-04-08	#023	Heilongjiang	Bronchoalveolar lavage fluid	15485263	15104061	5070149	29.6497	91.8124	98.77	kpn01	11
S145	2021-04-15	#111	Heilongjiang	Bronchoalveolar lavage fluid	11276546	11115505	6409932	11.0329	84.9231	33.01	-	-
S146	2021-04-16	#110	Heilongjiang	Bronchoalveolar lavage fluid	14568108	14174919	13578602	60.8104	87.4576	64.18	-	-
S147	2021-04-16	#110	Heilongjiang	Sputum	19709012	19225325	1650277	2.6565	77.9793	48.31	-	-
S148	2021-04-29	#082	Zhejiang	Bile	10887619	10616517	585406	1.5302	69.2939	95.45	-	-
S149	2021-05-04	#012	Zhejiang	Other	2782144	646884	417443	0.5367	35.1266	13.15	-	-
S150	2021-05-11	#006	Shanghai	Sputum	15067432	14780313	580722	0.1478	13.4773	36.55	-	-
a The province information of the clinical samples from the three hospitals are shown: Shanghai for Ruijin Hospital, Zhejiang for Ningbo Women and Children’s Hospital, and Heilongjiang for the Second Affiliated Hospital of Harbin Medical University.
b The percentage relative abundance denotes the estimated proportion of K. pneumoniae in the bacterial community.
