# Supplementary material for: Metagenomic Approaches Reveal Strain Profiling and Genotyping of Klebsiella pneumoniae from Hospitalized Patients in China
Source: Microbiol Spectr. 2022 Mar 23;10(2):e02190-21. doi: 10.1128/spectrum.02190-21 (PMC9045201; doi:10.1128/spectrum.02190-21)
Supplement: SUPPLEMENTAL FILE 2 — Supplemental material. Download SPECTRUM02190-21_Supp_2_seq6.xlsx, XLSX file, 0.01 MB [file spectrum02190-21_supp_2_seq6.xlsx]

## Sheet: Sheet1
NCBI accession	Sequence type	Species	Host
GCF_001887995	1	Klebsiella pneumoniae	Homo sapiens
GCF_002248115	1	Klebsiella pneumoniae	Swine
GCF_002852995	1	Klebsiella pneumoniae	Homo sapiens
GCF_002853475	1	Klebsiella pneumoniae	Homo sapiens
GCF_003432405	1	Klebsiella pneumoniae	pig
GCF_000240185	11	Klebsiella pneumoniae	-
GCF_000364385	11	Klebsiella pneumoniae	-
GCF_001022035	11	Klebsiella pneumoniae	Homo sapiens
GCF_001701835	11	Klebsiella pneumoniae	Homo sapiens
GCF_001887985	11	Klebsiella pneumoniae	Homo sapiens
GCF_008931345	12	Klebsiella pneumoniae	Homo sapiens
GCF_002951635	13	Klebsiella pneumoniae	Homo sapiens
GCF_017301375	14	Klebsiella pneumoniae	Homo sapiens
GCF_000764615	15	Klebsiella pneumoniae	Homo sapiens
GCF_001663195	15	Klebsiella pneumoniae	Homo sapiens
GCF_002209405	15	Klebsiella pneumoniae	Homo sapiens
GCF_002211905	15	Klebsiella pneumoniae	Homo sapiens
GCF_003030145	15	Klebsiella pneumoniae	Homo sapiens
GCF_000009885	23	Klebsiella pneumoniae	-
GCF_000294365	23	Klebsiella pneumoniae	-
GCF_001529935	23	Klebsiella pneumoniae	Homo sapiens
GCF_001708225	23	Klebsiella pneumoniae	Homo sapiens
GCF_001708245	23	Klebsiella pneumoniae	Homo sapiens
GCF_000465975	29	Klebsiella pneumoniae	-
GCF_002752775	29	Klebsiella pneumoniae	-
GCF_003286975	29	Klebsiella pneumoniae	Homo sapiens
GCF_003432185	29	Klebsiella pneumoniae	-
GCF_014170935	29	Klebsiella pneumoniae	-
GCF_904863425	34	Klebsiella pneumoniae	-
GCF_004322995	35	Klebsiella pneumoniae	-
GCF_904866315	37	Klebsiella pneumoniae	-
GCF_000016305	38	Klebsiella pneumoniae	-
GCF_009387775	39	Klebsiella pneumoniae	Homo sapiens
GCF_011742505	42	Klebsiella pneumoniae	Homo sapiens
GCF_003432265	43	Klebsiella pneumoniae	Bovine
GCF_001870165	45	Klebsiella pneumoniae	Homo sapiens
GCF_002192315	45	Klebsiella pneumoniae	-
GCF_002752955	45	Klebsiella pneumoniae	Homo sapiens
GCF_003432285	45	Klebsiella pneumoniae	-
GCF_004322955	45	Klebsiella pneumoniae	-
GCF_013791265	45	Klebsiella pneumoniae	-
GCF_902827215	66	Klebsiella pneumoniae	Homo sapiens
GCF_016903235	70	Klebsiella pneumoniae	Homo sapiens
GCF_011065365	76	Klebsiella pneumoniae	Homo sapiens
GCF_000474015	86	Klebsiella pneumoniae	Homo sapiens
GCF_004010995	101	Klebsiella pneumoniae	Homo sapiens
GCF_904863075	105	Klebsiella pneumoniae	-
GCF_012113635	107	Klebsiella pneumoniae	-
GCF_001482345	111	Klebsiella pneumoniae	-
GCF_000019565	146	Klebsiella variicola	-
GCF_001455995	147	Klebsiella pneumoniae	Homo sapiens
GCF_001644765	147	Klebsiella pneumoniae	Homo sapiens
GCF_001648215	147	Klebsiella pneumoniae	Homo sapiens
GCF_001701425	147	Klebsiella pneumoniae	Homo sapiens
GCF_001746535	147	Klebsiella pneumoniae	Homo sapiens
GCF_002180255	163	Klebsiella pneumoniae	-
GCF_901422065	171	Klebsiella pneumoniae	-
GCF_013735895	188	Klebsiella pneumoniae	-
GCF_003146635	196	Klebsiella quasipneumoniae	-
GCF_904864565	200	Klebsiella pneumoniae	-
GCF_904863205	221	Klebsiella pneumoniae	-
GCF_016066295	225	Klebsiella pneumoniae	Homo sapiens
GCF_012167385	228	Klebsiella pneumoniae	-
GCF_003432205	230	Klebsiella pneumoniae	-
GCF_002300675	231	Klebsiella pneumoniae	Homo sapiens
GCF_002055765	234	Klebsiella pneumoniae	-
GCF_001908515	244	Klebsiella pneumoniae	Homo sapiens
GCF_000417265	258	Klebsiella pneumoniae	-
GCF_002833425	307	Klebsiella pneumoniae	Homo sapiens
GCF_901421925	321	Klebsiella pneumoniae	-
GCF_002752905	323	Klebsiella pneumoniae	-
GCF_904865785	340	Klebsiella pneumoniae	-
GCF_004120035	343	Klebsiella pneumoniae	Homo sapiens
GCF_015286005	347	Klebsiella variicola	-
GCF_900622615	355	Klebsiella variicola	Homo sapiens
GCF_002903025	359	Klebsiella pneumoniae	-
GCF_001989495	363	Klebsiella variicola	-
GCF_001989515	363	Klebsiella variicola	-
GCF_016237985	367	Klebsiella quasipneumoniae	Homo
GCF_001530015	374	Klebsiella pneumoniae	Homo sapiens
GCF_000220485	375	Klebsiella pneumoniae	-
GCF_003330945	375	Klebsiella pneumoniae	Phoca largha
GCF_015832035	375	Klebsiella pneumoniae	-
GCF_900635995	375	Klebsiella pneumoniae	-
GCF_017084505	412	Klebsiella pneumoniae	Homo sapiens
GCF_904865685	412	Klebsiella pneumoniae	-
GCF_017815715	420	Klebsiella pneumoniae	Homo sapiens
GCF_008693465	447	Klebsiella variicola	Homo sapiens
GCF_002187935	476	Klebsiella quasipneumoniae	Homo sapiens
GCF_003181175	489	Klebsiella quasipneumoniae	Homo sapiens
GCF_008632435	526	Klebsiella quasipneumoniae	Homo sapiens
GCF_009002435	668	Klebsiella quasipneumoniae	-
GCF_003290425	697	Klebsiella variicola	Maize
GCF_003429625	718	Klebsiella variicola	Homo sapiens
GCF_009498255	852	Klebsiella quasipneumoniae	female
GCF_002156765	906	Klebsiella variicola	Homo sapiens
GCF_015287155	919	Klebsiella variicola	-
GCF_014169495	1031	Klebsiella quasipneumoniae	-
GCF_900635925	1226	Klebsiella quasipneumoniae	-
GCF_015291925	2355	Klebsiella quasipneumoniae	-
