# Supplementary material for: Metagenomic Approaches Reveal Strain Profiling and Genotyping of Klebsiella pneumoniae from Hospitalized Patients in China
Source: Microbiol Spectr. 2022 Mar 23;10(2):e02190-21. doi: 10.1128/spectrum.02190-21 (PMC9045201; doi:10.1128/spectrum.02190-21)
Supplement: SUPPLEMENTAL FILE 4 — Supplemental material. Download SPECTRUM02190-21_Supp_4_seq9.xlsx, XLSX file, 0.01 MB [file spectrum02190-21_supp_4_seq9.xlsx]

## Sheet: Sheet1
COG category	Number of genes		OR	95% CI	p-value	FDR
	Core	Accessory
Energy production and conversion	198	96	3.20647	2.50 - 4.11	2.33314e-22	6.06617e-21
Cell cycle control and cell division	36	38	1.47283	0.93 - 2.33	0.0952628	1
Amino acid transport and metabolism	328	126	4.04703	3.28 - 4.99	9.20603e-45	2.39357e-43
Nucleotide transport and metabolism	78	20	6.06314	3.70 - 9.93	3.69477e-16	9.6064e-15
Carbohydrate transport and metabolism	361	231	2.42956	2.05 - 2.88	7.61924e-26	1.981e-24
Coenzyme transport and metabolism	152	49	4.82259	3.49 - 6.67	1.40269e-25	3.647e-24
Lipid transport and metabolism	92	49	2.91894	2.06 - 4.14	3.07864e-10	8.00447e-09
Translation and ribosomal structure	235	71	5.14567	3.93 - 6.73	6.52923e-40	1.6976e-38
Transcription	284	221	1.99783	1.67 - 2.39	2.08511e-14	5.42129e-13
Replication, recombination and repair	124	227	0.849236	0.68 - 1.06	0.149817	1
Cell wall/membrane/envelope biogenesis	188	163	1.79309	1.45 - 2.22	5.80653e-08	1.5097e-06
Cell motility	13	67	0.301649	0.17 - 0.55	2.88989e-05	0.000751371
Posttranslational modification	135	88	2.38498	1.82 - 3.13	1.06019e-10	2.75649e-09
Inorganic ion transport and metabolism	222	121	2.85233	2.28 - 3.57	2.03813e-21	5.29913e-20
Secondary metabolites biosynthesis	61	58	1.63506	1.14 - 2.35	0.00714869	0.185866
General function prediction only	205	189	1.68626	1.38 - 2.06	2.95697e-07	7.68813e-06
Function unknown	199	172	1.79869	1.46 - 2.21	2.13394e-08	5.54823e-07
Signal transduction mechanisms	102	89	1.78173	1.34 - 2.37	6.51001e-05	0.0016926
Secretion and vesicular transport	43	108	0.618981	0.43 - 0.88	0.00765018	0.198905
Defense mechanisms	68	195	0.542135	0.41 - 0.72	1.27689e-05	0.000331992
Extracellular structures	2	23	0.135187	0.032 - 0.57	0.00143455	0.0372984
Mobilome: prophages, transposons	6	594	0.0157035	0.01 - 0.04	9.2582e-79	2.40713e-77
Multiple COG categories	404	425	1.47783	1.28 - 1.70	6.2275e-08	1.61915e-06
Not in COG	268	2497	0.166859	0.15 - 0.19	9.13516e-187	2.37514e-185
Cytoskeleton	1	0	NA	NA	NA	NA
RNA processing and modification	1	0	NA	NA	NA	NA
* The COG categories that have a 2-fold difference in the OR and FDR values less than 0.001 are shown in bold.
