# Supplementary material for: Metagenomic Approaches Reveal Strain Profiling and Genotyping of Klebsiella pneumoniae from Hospitalized Patients in China
Source: Microbiol Spectr. 2022 Mar 23;10(2):e02190-21. doi: 10.1128/spectrum.02190-21 (PMC9045201; doi:10.1128/spectrum.02190-21)
Supplement: SUPPLEMENTAL FILE 5 — Supplemental material. Download SPECTRUM02190-21_Supp_5_seq10.xlsx, XLSX file, 0.02 MB [file spectrum02190-21_supp_5_seq10.xlsx]

## Sheet: Sheet1
Table S5. Distribution of antibiotic resistance genes in the metagenome-reconstructed strains of K. pneumoniae.
Symbol	ARO	Drug Class	Resistance Mechanism	AMR Gene Family	kpn20	kpn06	kpn21	kpn02	kpn18	kpn13	kpn08	kpn07	kpn17	kpn11	kpn09	kpn10	kpn29	kpn04	kpn16	kpn15	kpn24	kpn14	kpn05	kpn25	kpn12	kpn03	kpn28	kpn30	kpn22	kpn26	kpn19	kpn23	kpn27	kpn01
AAC(3)_IIc	3002535	aminoglycoside antibiotic	antibiotic inactivation	AAC(3)	Presence	Absence	Absence	Absence	Absence	Presence	Absence	Absence	Absence	Presence	Absence	Presence	Absence	Absence	Absence	Absence	Absence	Presence	Absence	Absence	Presence	Absence	Presence	Presence	Absence	Presence	Presence	Absence	Absence	Absence
AAC(6')_Iai	3002575	aminoglycoside antibiotic	antibiotic inactivation	AAC(6')	Absence	Absence	Absence	Absence	Absence	Presence	Absence	Absence	Absence	Absence	Absence	Absence	Absence	Absence	Absence	Absence	Absence	Presence	Absence	Absence	Presence	Absence	Absence	Absence	Absence	Absence	Absence	Absence	Absence	Absence
AAC(6')_Ib	3002546	aminoglycoside antibiotic	antibiotic inactivation	AAC(6')	Absence	Absence	Absence	Absence	Absence	Absence	Absence	Absence	Absence	Absence	Absence	Absence	Absence	Absence	Absence	Absence	Absence	Absence	Absence	Absence	Absence	Absence	Presence	Absence	Absence	Absence	Absence	Absence	Absence	Absence
AAC(6')_Ib_cr	3002547	fluoroquinolone antibiotic; aminoglycoside antibiotic	antibiotic inactivation	AAC(6')	Presence	Absence	Presence	Absence	Absence	Absence	Absence	Absence	Absence	Presence	Absence	Absence	Absence	Absence	Absence	Absence	Absence	Presence	Absence	Absence	Presence	Absence	Presence	Absence	Presence	Presence	Absence	Absence	Absence	Absence
AAC(6')_Ib10	3002581	aminoglycoside antibiotic	antibiotic inactivation	AAC(6')	Absence	Absence	Presence	Absence	Absence	Absence	Absence	Absence	Absence	Absence	Absence	Absence	Absence	Absence	Absence	Absence	Absence	Absence	Absence	Absence	Absence	Absence	Presence	Absence	Presence	Absence	Absence	Absence	Absence	Absence
ANT(2'')_Ia	3000230	aminoglycoside antibiotic	antibiotic inactivation	ANT(2'')	Absence	Absence	Presence	Absence	Absence	Absence	Absence	Absence	Absence	Absence	Absence	Absence	Absence	Absence	Absence	Absence	Absence	Absence	Absence	Absence	Absence	Absence	Presence	Absence	Absence	Absence	Absence	Absence	Absence	Absence
ANT(3'')_IIa	3004089	aminoglycoside antibiotic	antibiotic inactivation	ANT(3'')	Absence	Absence	Absence	Absence	Absence	Absence	Absence	Absence	Absence	Absence	Absence	Absence	Absence	Absence	Absence	Absence	Absence	Absence	Absence	Absence	Absence	Absence	Absence	Absence	Presence	Absence	Absence	Absence	Absence	Absence
APH(3'')_Ib	3002639	aminoglycoside antibiotic	antibiotic inactivation	APH(3'')	Absence	Absence	Absence	Absence	Absence	Presence	Absence	Absence	Absence	Absence	Absence	Absence	Absence	Absence	Absence	Absence	Absence	Absence	Absence	Absence	Presence	Absence	Presence	Absence	Absence	Presence	Absence	Absence	Absence	Absence
APH(3')_Ia	3002641	aminoglycoside antibiotic	antibiotic inactivation	APH(3')	Presence	Absence	Presence	Absence	Absence	Presence	Absence	Absence	Absence	Absence	Absence	Absence	Absence	Absence	Absence	Absence	Absence	Presence	Absence	Absence	Presence	Absence	Absence	Presence	Presence	Presence	Absence	Absence	Absence	Absence
APH(6)_Id	3002660	aminoglycoside antibiotic	antibiotic inactivation	APH(6)	Absence	Absence	Absence	Absence	Absence	Absence	Absence	Absence	Absence	Absence	Absence	Absence	Absence	Absence	Absence	Absence	Absence	Absence	Absence	Absence	Absence	Absence	Presence	Absence	Absence	Absence	Absence	Absence	Absence	Absence
CBP_1	3004764	penam	antibiotic inactivation	CBP beta_lactamase	Presence	Presence	Presence	Presence	Presence	Presence	Presence	Presence	Presence	Presence	Presence	Presence	Presence	Presence	Presence	Presence	Presence	Presence	Presence	Presence	Presence	Presence	Presence	Presence	Presence	Presence	Presence	Presence	Presence	Presence
CRP	3000518	macrolide antibiotic; fluoroquinolone antibiotic; penam	antibiotic efflux	resistance_nodulation_cell division (RND) antibiotic efflux pump	Presence	Presence	Presence	Presence	Presence	Presence	Presence	Presence	Presence	Presence	Presence	Presence	Presence	Presence	Presence	Presence	Presence	Presence	Presence	Presence	Presence	Presence	Presence	Presence	Presence	Presence	Presence	Presence	Presence	Presence
CTX_M_14	3001877	cephalosporin	antibiotic inactivation	CTX_M beta_lactamase	Absence	Presence	Absence	Presence	Absence	Absence	Presence	Presence	Absence	Absence	Presence	Absence	Absence	Absence	Absence	Absence	Absence	Absence	Presence	Absence	Presence	Absence	Absence	Absence	Absence	Absence	Absence	Absence	Absence	Presence
CTX_M_15	3001878	cephalosporin	antibiotic inactivation	CTX_M beta_lactamase	Presence	Absence	Presence	Absence	Absence	Absence	Absence	Absence	Presence	Presence	Absence	Presence	Absence	Absence	Absence	Absence	Absence	Presence	Absence	Absence	Absence	Absence	Presence	Presence	Absence	Absence	Absence	Absence	Absence	Absence
CTX_M_24	3001886	cephalosporin	antibiotic inactivation	CTX_M beta_lactamase	Absence	Absence	Absence	Presence	Absence	Absence	Absence	Presence	Absence	Absence	Presence	Absence	Absence	Absence	Absence	Absence	Absence	Absence	Presence	Absence	Absence	Absence	Absence	Absence	Absence	Absence	Absence	Absence	Absence	Presence
CTX_M_28	3001890	cephalosporin	antibiotic inactivation	CTX_M beta_lactamase	Absence	Absence	Absence	Absence	Absence	Absence	Absence	Absence	Absence	Absence	Absence	Absence	Absence	Absence	Absence	Absence	Absence	Absence	Absence	Absence	Absence	Absence	Presence	Absence	Absence	Absence	Absence	Absence	Absence	Absence
DHA_1	3002132	cephalosporin; cephamycin	antibiotic inactivation	DHA beta_lactamase	Absence	Absence	Presence	Absence	Absence	Absence	Absence	Absence	Absence	Absence	Absence	Absence	Absence	Absence	Absence	Absence	Absence	Absence	Absence	Absence	Absence	Absence	Absence	Absence	Absence	Absence	Absence	Absence	Absence	Absence
ErmB	3000375	macrolide antibiotic; lincosamide antibiotic; streptogramin antibiotic	antibiotic target alteration	Erm 23S ribosomal RNA methyltransferase	Presence	Absence	Presence	Absence	Absence	Absence	Absence	Absence	Absence	Absence	Absence	Absence	Absence	Absence	Absence	Absence	Absence	Absence	Absence	Presence	Absence	Absence	Absence	Absence	Presence	Absence	Absence	Absence	Absence	Absence
Escherichia coli EF_Tu mutants conferring resistance to Pulvomycin	3003369	elfamycin antibiotic	antibiotic target alteration	elfamycin resistant EF_Tu	Presence	Presence	Presence	Presence	Presence	Presence	Presence	Presence	Presence	Presence	Presence	Presence	Presence	Presence	Presence	Presence	Presence	Presence	Presence	Presence	Presence	Presence	Presence	Presence	Presence	Presence	Presence	Presence	Presence	Presence
FosA6	3004111	fosfomycin	antibiotic inactivation	fosfomycin thiol transferase	Presence	Presence	Presence	Presence	Presence	Presence	Presence	Presence	Presence	Presence	Presence	Presence	Presence	Presence	Presence	Presence	Presence	Presence	Presence	Presence	Presence	Presence	Presence	Presence	Presence	Presence	Presence	Presence	Presence	Presence
KPC_2	3002312	monobactam; carbapenem; cephalosporin; penam	antibiotic inactivation	KPC beta_lactamase	Absence	Presence	Absence	Presence	Absence	Presence	Presence	Presence	Absence	Presence	Presence	Absence	Absence	Presence	Absence	Absence	Absence	Presence	Presence	Absence	Absence	Absence	Absence	Absence	Presence	Presence	Absence	Absence	Absence	Presence
KPC_3	3002313	monobactam; carbapenem; cephalosporin; penam	antibiotic inactivation	KPC beta_lactamase	Absence	Presence	Absence	Presence	Absence	Absence	Absence	Presence	Absence	Absence	Presence	Absence	Absence	Presence	Absence	Absence	Absence	Absence	Presence	Absence	Absence	Absence	Absence	Absence	Presence	Absence	Absence	Absence	Absence	Presence
Klebsiella pneumoniae KpnE	3004580	macrolide antibiotic; aminoglycoside antibiotic; cephalosporin; tetracycline antibiotic; peptide antibiotic; rifamycin antibiotic	antibiotic efflux	major facilitator superfamily (MFS) antibiotic efflux pump	Presence	Presence	Presence	Presence	Presence	Presence	Presence	Presence	Presence	Presence	Presence	Presence	Presence	Presence	Presence	Presence	Presence	Presence	Presence	Presence	Presence	Presence	Presence	Absence	Presence	Presence	Presence	Presence	Presence	Presence
Klebsiella pneumoniae KpnF	3004583	macrolide antibiotic; aminoglycoside antibiotic; cephalosporin; tetracycline antibiotic; peptide antibiotic; rifamycin antibiotic	antibiotic efflux	major facilitator superfamily (MFS) antibiotic efflux pump	Presence	Presence	Presence	Absence	Presence	Presence	Presence	Presence	Presence	Presence	Presence	Presence	Presence	Presence	Presence	Presence	Presence	Presence	Presence	Presence	Presence	Presence	Presence	Presence	Presence	Presence	Presence	Presence	Presence	Presence
Klebsiella pneumoniae KpnG	3004588	macrolide antibiotic; fluoroquinolone antibiotic; aminoglycoside antibiotic; carbapenem; cephalosporin; penam; peptide antibiotic; penem	antibiotic efflux	major facilitator superfamily (MFS) antibiotic efflux pump	Presence	Presence	Presence	Presence	Presence	Presence	Presence	Presence	Presence	Presence	Presence	Presence	Presence	Presence	Presence	Presence	Presence	Presence	Presence	Presence	Presence	Presence	Presence	Presence	Presence	Presence	Presence	Presence	Presence	Presence
Klebsiella pneumoniae OmpK37	3004122	monobactam; carbapenem; cephalosporin; cephamycin; penam; penem	reduced permeability to antibiotic	General Bacterial Porin with reduced permeability to beta_lactams	Presence	Presence	Presence	Presence	Presence	Presence	Presence	Presence	Presence	Presence	Presence	Presence	Presence	Presence	Presence	Presence	Presence	Presence	Presence	Presence	Presence	Presence	Presence	Presence	Presence	Presence	Presence	Presence	Presence	Presence
KpnH	3004597	macrolide antibiotic; fluoroquinolone antibiotic; aminoglycoside antibiotic; carbapenem; cephalosporin; penam; peptide antibiotic; penem	antibiotic efflux	major facilitator superfamily (MFS) antibiotic efflux pump	Presence	Presence	Presence	Presence	Presence	Presence	Presence	Presence	Presence	Presence	Presence	Presence	Presence	Presence	Presence	Presence	Presence	Presence	Presence	Presence	Presence	Presence	Presence	Presence	Presence	Presence	Presence	Presence	Presence	Presence
OXA_1	3001396	cephalosporin; penam	antibiotic inactivation	OXA beta_lactamase	Absence	Absence	Absence	Absence	Absence	Presence	Absence	Absence	Absence	Presence	Absence	Presence	Absence	Absence	Absence	Absence	Absence	Presence	Absence	Absence	Absence	Absence	Absence	Absence	Absence	Absence	Absence	Absence	Absence	Absence
OXA_9	3001404	cephalosporin; penam	antibiotic inactivation	OXA beta_lactamase	Absence	Absence	Absence	Absence	Absence	Absence	Absence	Absence	Absence	Absence	Absence	Absence	Absence	Absence	Absence	Absence	Absence	Absence	Absence	Absence	Absence	Absence	Absence	Absence	Presence	Absence	Absence	Absence	Absence	Absence
PBP3	3004446	cephalosporin; cephamycin; penam	antibiotic target alteration	Penicillin_binding protein mutations conferring resistance to beta_lactam antibiotics	Presence	Presence	Presence	Presence	Presence	Presence	Presence	Presence	Presence	Presence	Presence	Presence	Presence	Presence	Presence	Presence	Presence	Presence	Presence	Presence	Presence	Presence	Presence	Presence	Presence	Presence	Presence	Presence	Presence	Presence
PmrF	3003578	peptide antibiotic	antibiotic target alteration	pmr phosphoethanolamine transferase	Presence	Presence	Presence	Presence	Presence	Presence	Presence	Presence	Presence	Presence	Presence	Presence	Presence	Presence	Presence	Presence	Presence	Presence	Presence	Presence	Presence	Presence	Presence	Presence	Presence	Presence	Presence	Presence	Presence	Presence
QnrB1	3002714	fluoroquinolone antibiotic	antibiotic target protection	quinolone resistance protein (qnr)	Absence	Absence	Absence	Absence	Absence	Absence	Absence	Absence	Absence	Absence	Absence	Absence	Absence	Absence	Absence	Absence	Absence	Absence	Absence	Absence	Presence	Absence	Presence	Absence	Absence	Presence	Absence	Absence	Absence	Absence
QnrB9	3002723	fluoroquinolone antibiotic	antibiotic target protection	quinolone resistance protein (qnr)	Absence	Absence	Presence	Absence	Absence	Absence	Absence	Absence	Absence	Absence	Absence	Absence	Absence	Absence	Absence	Absence	Absence	Absence	Absence	Absence	Presence	Absence	Presence	Absence	Absence	Presence	Absence	Absence	Absence	Absence
QnrS1	3002790	fluoroquinolone antibiotic	antibiotic target protection	quinolone resistance protein (qnr)	Presence	Presence	Presence	Absence	Absence	Absence	Presence	Presence	Absence	Absence	Presence	Absence	Absence	Presence	Absence	Presence	Absence	Absence	Presence	Absence	Absence	Presence	Absence	Presence	Absence	Absence	Presence	Absence	Absence	Presence
SHV_11	3001070	carbapenem; cephalosporin; penam	antibiotic inactivation	SHV beta_lactamase	Presence	Presence	Presence	Absence	Presence	Presence	Presence	Presence	Presence	Presence	Presence	Presence	Presence	Presence	Presence	Presence	Presence	Presence	Presence	Presence	Presence	Presence	Presence	Presence	Presence	Presence	Presence	Presence	Presence	Presence
SHV_66	3001121	carbapenem; cephalosporin; penam	antibiotic inactivation	SHV beta_lactamase	Absence	Absence	Absence	Absence	Absence	Absence	Absence	Absence	Absence	Absence	Absence	Absence	Absence	Absence	Absence	Absence	Absence	Absence	Absence	Absence	Absence	Absence	Absence	Absence	Absence	Absence	Absence	Absence	Absence	Presence
TEM_1	3000873	monobactam; cephalosporin; penam; penem	antibiotic inactivation	TEM beta_lactamase	Absence	Presence	Presence	Presence	Absence	Presence	Absence	Presence	Presence	Absence	Absence	Absence	Absence	Absence	Absence	Absence	Absence	Absence	Presence	Absence	Presence	Absence	Presence	Presence	Presence	Presence	Absence	Absence	Absence	Presence
YojI	3003952	peptide antibiotic	antibiotic efflux	ATP_binding cassette (ABC) antibiotic efflux pump	Absence	Absence	Absence	Absence	Presence	Absence	Absence	Absence	Absence	Absence	Absence	Absence	Absence	Absence	Absence	Absence	Absence	Absence	Absence	Absence	Absence	Absence	Presence	Absence	Absence	Absence	Absence	Absence	Absence	Absence
aadA16	3002616	aminoglycoside antibiotic	antibiotic inactivation	ANT(3'')	Presence	Absence	Presence	Absence	Absence	Absence	Absence	Absence	Absence	Absence	Absence	Absence	Absence	Absence	Absence	Absence	Absence	Absence	Absence	Absence	Presence	Absence	Presence	Presence	Absence	Presence	Absence	Absence	Absence	Absence
aadA2	3002602	aminoglycoside antibiotic	antibiotic inactivation	ANT(3'')	Absence	Absence	Absence	Absence	Absence	Absence	Absence	Absence	Absence	Absence	Absence	Absence	Absence	Presence	Absence	Absence	Absence	Presence	Absence	Absence	Absence	Presence	Absence	Absence	Presence	Presence	Presence	Absence	Absence	Presence
acrA	3004041	fluoroquinolone antibiotic; cephalosporin; glycylcycline; penam; tetracycline antibiotic; rifamycin antibiotic; phenicol antibiotic; triclosan	antibiotic efflux	resistance_nodulation_cell division (RND) antibiotic efflux pump	Presence	Presence	Presence	Presence	Presence	Presence	Presence	Presence	Presence	Presence	Presence	Presence	Presence	Presence	Presence	Presence	Presence	Presence	Presence	Presence	Presence	Presence	Presence	Presence	Presence	Presence	Presence	Presence	Presence	Presence
acrB	3000216	fluoroquinolone antibiotic; cephalosporin; glycylcycline; penam; tetracycline antibiotic; rifamycin antibiotic; phenicol antibiotic; triclosan	antibiotic efflux	resistance_nodulation_cell division (RND) antibiotic efflux pump	Presence	Presence	Presence	Presence	Presence	Presence	Presence	Presence	Presence	Presence	Presence	Presence	Presence	Presence	Presence	Presence	Presence	Presence	Presence	Presence	Presence	Presence	Presence	Presence	Presence	Presence	Presence	Presence	Presence	Presence
acrD	3000491	aminoglycoside antibiotic	antibiotic efflux	resistance_nodulation_cell division (RND) antibiotic efflux pump	Presence	Presence	Presence	Presence	Presence	Presence	Presence	Presence	Presence	Presence	Presence	Presence	Presence	Presence	Presence	Presence	Presence	Presence	Presence	Presence	Presence	Presence	Presence	Presence	Presence	Presence	Presence	Presence	Presence	Presence
ampH	3004612	cephalosporin; penam	antibiotic inactivation	ampC_type beta_lactamase	Presence	Presence	Presence	Presence	Presence	Presence	Presence	Presence	Presence	Presence	Presence	Presence	Presence	Presence	Presence	Presence	Presence	Presence	Presence	Presence	Presence	Presence	Presence	Presence	Presence	Presence	Presence	Presence	Presence	Presence
armA	3000858	aminoglycoside antibiotic	antibiotic target alteration	16S rRNA methyltransferase (G1405)	Absence	Absence	Presence	Absence	Absence	Absence	Absence	Absence	Absence	Absence	Absence	Absence	Absence	Absence	Absence	Absence	Absence	Absence	Absence	Absence	Absence	Absence	Absence	Absence	Absence	Absence	Absence	Absence	Absence	Absence
arr_2	3002847	rifamycin antibiotic	antibiotic inactivation	rifampin ADP_ribosyltransferase (Arr)	Absence	Absence	Absence	Absence	Absence	Absence	Absence	Absence	Absence	Absence	Absence	Absence	Absence	Absence	Absence	Absence	Absence	Absence	Absence	Absence	Absence	Absence	Presence	Absence	Absence	Absence	Absence	Absence	Absence	Absence
arr_3	3002848	rifamycin antibiotic	antibiotic inactivation	rifampin ADP_ribosyltransferase (Arr)	Presence	Absence	Presence	Absence	Absence	Absence	Absence	Absence	Absence	Absence	Absence	Absence	Absence	Absence	Absence	Absence	Absence	Absence	Absence	Absence	Presence	Absence	Presence	Absence	Absence	Presence	Absence	Absence	Absence	Absence
baeR	3000828	aminoglycoside antibiotic; aminocoumarin antibiotic	antibiotic efflux	resistance_nodulation_cell division (RND) antibiotic efflux pump	Presence	Presence	Presence	Presence	Presence	Presence	Presence	Presence	Presence	Presence	Presence	Presence	Presence	Presence	Presence	Presence	Presence	Presence	Presence	Presence	Presence	Presence	Presence	Presence	Presence	Presence	Presence	Presence	Presence	Presence
catI	3002683	phenicol antibiotic	antibiotic inactivation	chloramphenicol acetyltransferase (CAT)	Absence	Absence	Absence	Absence	Absence	Absence	Absence	Absence	Absence	Absence	Absence	Absence	Absence	Absence	Absence	Absence	Absence	Absence	Absence	Absence	Absence	Absence	Absence	Absence	Presence	Absence	Absence	Absence	Absence	Absence
catII from Escherichia coli K_12	3004656	phenicol antibiotic	antibiotic inactivation	chloramphenicol acetyltransferase (CAT)	Absence	Absence	Absence	Presence	Absence	Absence	Absence	Presence	Absence	Absence	Presence	Absence	Absence	Absence	Absence	Absence	Absence	Absence	Presence	Absence	Absence	Absence	Absence	Absence	Absence	Absence	Absence	Absence	Absence	Presence
cmlA5	3002695	phenicol antibiotic	antibiotic efflux	major facilitator superfamily (MFS) antibiotic efflux pump	Absence	Absence	Absence	Absence	Absence	Absence	Absence	Absence	Absence	Absence	Absence	Absence	Absence	Absence	Absence	Absence	Absence	Absence	Absence	Absence	Absence	Absence	Absence	Absence	Absence	Absence	Presence	Absence	Absence	Absence
dfrA12	3002858	diaminopyrimidine antibiotic	antibiotic target replacement	trimethoprim resistant dihydrofolate reductase dfr	Absence	Absence	Absence	Absence	Absence	Absence	Absence	Absence	Absence	Absence	Absence	Absence	Absence	Absence	Absence	Absence	Absence	Presence	Absence	Absence	Absence	Absence	Absence	Absence	Presence	Presence	Presence	Absence	Absence	Absence
dfrA27	3004550	diaminopyrimidine antibiotic	antibiotic target replacement	trimethoprim resistant dihydrofolate reductase dfr	Presence	Absence	Presence	Absence	Absence	Absence	Absence	Absence	Absence	Absence	Absence	Absence	Absence	Absence	Absence	Absence	Absence	Absence	Absence	Absence	Presence	Absence	Presence	Presence	Absence	Presence	Absence	Absence	Absence	Absence
emrR	3000516	fluoroquinolone antibiotic	antibiotic efflux	major facilitator superfamily (MFS) antibiotic efflux pump	Presence	Presence	Presence	Presence	Presence	Presence	Presence	Presence	Presence	Presence	Presence	Presence	Presence	Presence	Presence	Presence	Presence	Presence	Presence	Presence	Presence	Presence	Presence	Presence	Presence	Presence	Presence	Presence	Presence	Presence
marA	3000263	fluoroquinolone antibiotic; monobactam; carbapenem; cephalosporin; glycylcycline; cephamycin; penam; tetracycline antibiotic; rifamycin antibiotic; phenicol antibiotic; triclosan; penem	antibiotic efflux; reduced permeability to antibiotic	resistance_nodulation_cell division (RND) antibiotic efflux pump; General Bacterial Porin with reduced permeability to beta_lactams	Presence	Presence	Presence	Presence	Presence	Presence	Presence	Presence	Presence	Presence	Absence	Presence	Presence	Presence	Presence	Presence	Presence	Presence	Presence	Presence	Presence	Presence	Presence	Presence	Presence	Presence	Presence	Presence	Presence	Presence
marR	3003378	fluoroquinolone antibiotic; cephalosporin; glycylcycline; penam; tetracycline antibiotic; rifamycin antibiotic; phenicol antibiotic; triclosan	antibiotic target alteration; antibiotic efflux	resistance_nodulation_cell division (RND) antibiotic efflux pump	Presence	Presence	Presence	Presence	Presence	Presence	Presence	Presence	Presence	Presence	Presence	Presence	Presence	Presence	Presence	Presence	Presence	Presence	Presence	Presence	Presence	Presence	Presence	Presence	Presence	Presence	Presence	Presence	Presence	Presence
mdfA	3001328	tetracycline antibiotic; benzalkonium chloride; rhodamine	antibiotic efflux	major facilitator superfamily (MFS) antibiotic efflux pump	Presence	Presence	Presence	Presence	Presence	Presence	Presence	Presence	Presence	Presence	Presence	Presence	Presence	Presence	Presence	Presence	Presence	Presence	Presence	Presence	Presence	Presence	Presence	Presence	Presence	Presence	Presence	Presence	Presence	Presence
mdtB	3000793	aminocoumarin antibiotic	antibiotic efflux	resistance_nodulation_cell division (RND) antibiotic efflux pump	Presence	Presence	Presence	Presence	Presence	Presence	Presence	Presence	Presence	Presence	Presence	Presence	Presence	Presence	Presence	Presence	Presence	Presence	Presence	Presence	Presence	Presence	Presence	Presence	Presence	Presence	Presence	Presence	Presence	Presence
mdtC	3000794	aminocoumarin antibiotic	antibiotic efflux	resistance_nodulation_cell division (RND) antibiotic efflux pump	Presence	Presence	Presence	Presence	Presence	Presence	Presence	Presence	Presence	Presence	Presence	Presence	Presence	Presence	Presence	Presence	Presence	Presence	Presence	Presence	Presence	Presence	Presence	Presence	Presence	Presence	Presence	Presence	Presence	Presence
mphA	3000316	macrolide antibiotic	antibiotic inactivation	macrolide phosphotransferase (MPH)	Presence	Absence	Absence	Absence	Absence	Presence	Absence	Absence	Absence	Absence	Absence	Absence	Absence	Presence	Absence	Absence	Absence	Absence	Absence	Absence	Presence	Absence	Presence	Presence	Presence	Presence	Absence	Absence	Absence	Absence
mphE	3003741	macrolide antibiotic	antibiotic inactivation	macrolide phosphotransferase (MPH)	Absence	Absence	Presence	Absence	Absence	Absence	Absence	Absence	Absence	Absence	Absence	Absence	Absence	Absence	Absence	Absence	Absence	Absence	Absence	Absence	Absence	Absence	Absence	Absence	Absence	Absence	Absence	Absence	Absence	Absence
msbA	3003950	nitroimidazole antibiotic	antibiotic efflux	ATP_binding cassette (ABC) antibiotic efflux pump	Presence	Presence	Presence	Presence	Presence	Presence	Presence	Presence	Presence	Presence	Presence	Presence	Presence	Presence	Presence	Presence	Presence	Presence	Presence	Presence	Presence	Presence	Presence	Presence	Presence	Presence	Presence	Presence	Presence	Presence
msrE	3003109	macrolide antibiotic; lincosamide antibiotic; streptogramin antibiotic; tetracycline antibiotic; oxazolidinone antibiotic; phenicol antibiotic; pleuromutilin antibiotic	antibiotic target protection	ABC_F ATP_binding cassette ribosomal protection protein	Absence	Absence	Presence	Absence	Absence	Absence	Absence	Absence	Absence	Absence	Absence	Absence	Absence	Absence	Absence	Absence	Absence	Absence	Absence	Absence	Absence	Absence	Absence	Absence	Absence	Absence	Absence	Absence	Absence	Absence
oqxA	3003922	fluoroquinolone antibiotic; glycylcycline; tetracycline antibiotic; diaminopyrimidine antibiotic; nitrofuran antibiotic	antibiotic efflux	resistance_nodulation_cell division (RND) antibiotic efflux pump	Presence	Absence	Presence	Presence	Presence	Presence	Absence	Absence	Presence	Presence	Absence	Presence	Presence	Absence	Presence	Presence	Presence	Presence	Absence	Presence	Presence	Absence	Presence	Presence	Presence	Presence	Presence	Presence	Presence	Absence
oqxB	3003923	fluoroquinolone antibiotic; glycylcycline; tetracycline antibiotic; diaminopyrimidine antibiotic; nitrofuran antibiotic	antibiotic efflux	resistance_nodulation_cell division (RND) antibiotic efflux pump	Presence	Absence	Presence	Presence	Presence	Presence	Absence	Absence	Presence	Presence	Absence	Presence	Presence	Absence	Presence	Presence	Presence	Presence	Presence	Presence	Presence	Absence	Presence	Presence	Presence	Presence	Presence	Presence	Presence	Absence
qacH	3003836	fluoroquinolone antibiotic	antibiotic efflux	small multidrug resistance (SMR) antibiotic efflux pump	Absence	Absence	Presence	Absence	Absence	Absence	Absence	Absence	Absence	Absence	Absence	Absence	Absence	Absence	Absence	Absence	Absence	Absence	Absence	Absence	Absence	Absence	Absence	Absence	Absence	Absence	Presence	Absence	Absence	Absence
rmtB	3000860	aminoglycoside antibiotic	antibiotic target alteration	16S rRNA methyltransferase (G1405)	Absence	Presence	Absence	Presence	Absence	Absence	Presence	Presence	Absence	Absence	Presence	Absence	Absence	Absence	Absence	Absence	Absence	Absence	Presence	Absence	Absence	Presence	Absence	Absence	Absence	Presence	Absence	Absence	Absence	Presence
sul1	3000410	sulfonamide antibiotic	antibiotic target replacement	sulfonamide resistant sul	Presence	Absence	Presence	Absence	Absence	Absence	Absence	Absence	Absence	Absence	Absence	Absence	Absence	Absence	Absence	Absence	Absence	Absence	Presence	Absence	Presence	Absence	Presence	Absence	Absence	Presence	Absence	Absence	Absence	Absence
sul2	3000412	sulfonamide antibiotic	antibiotic target replacement	sulfonamide resistant sul	Absence	Presence	Absence	Absence	Absence	Absence	Presence	Presence	Absence	Absence	Presence	Absence	Absence	Presence	Absence	Absence	Absence	Absence	Absence	Absence	Presence	Absence	Presence	Presence	Absence	Presence	Presence	Absence	Absence	Presence
sul3	3000413	sulfonamide antibiotic	antibiotic target replacement	sulfonamide resistant sul	Absence	Absence	Absence	Absence	Absence	Absence	Absence	Absence	Absence	Absence	Absence	Absence	Absence	Absence	Absence	Absence	Absence	Absence	Absence	Absence	Absence	Absence	Absence	Absence	Absence	Absence	Presence	Absence	Absence	Absence
tet(A)	3000165	tetracycline antibiotic	antibiotic efflux	major facilitator superfamily (MFS) antibiotic efflux pump	Presence	Presence	Presence	Absence	Absence	Presence	Presence	Presence	Absence	Presence	Presence	Presence	Absence	Presence	Absence	Absence	Absence	Absence	Presence	Absence	Presence	Absence	Presence	Presence	Absence	Absence	Presence	Absence	Absence	Presence
tet(B)	3000166	tetracycline antibiotic	antibiotic efflux	major facilitator superfamily (MFS) antibiotic efflux pump	Absence	Absence	Absence	Absence	Absence	Absence	Absence	Absence	Absence	Absence	Absence	Absence	Absence	Presence	Absence	Absence	Absence	Absence	Absence	Absence	Absence	Absence	Absence	Absence	Absence	Absence	Absence	Absence	Absence	Absence
tet(D)	3000168	tetracycline antibiotic	antibiotic efflux	major facilitator superfamily (MFS) antibiotic efflux pump	Presence	Absence	Absence	Absence	Absence	Absence	Absence	Absence	Absence	Absence	Absence	Absence	Absence	Absence	Absence	Absence	Absence	Absence	Absence	Absence	Absence	Absence	Absence	Absence	Absence	Presence	Absence	Absence	Absence	Absence
tet(E)	3000173	tetracycline antibiotic	antibiotic efflux	major facilitator superfamily (MFS) antibiotic efflux pump	Absence	Absence	Absence	Absence	Absence	Absence	Absence	Absence	Absence	Presence	Absence	Presence	Absence	Absence	Absence	Presence	Absence	Presence	Absence	Absence	Presence	Absence	Absence	Presence	Absence	Absence	Absence	Absence	Absence	Absence
tetR	3003479	tetracycline antibiotic	antibiotic target alteration; antibiotic efflux	major facilitator superfamily (MFS) antibiotic efflux pump	Absence	Absence	Absence	Absence	Absence	Absence	Absence	Absence	Absence	Absence	Absence	Absence	Absence	Presence	Absence	Absence	Absence	Absence	Absence	Absence	Absence	Absence	Absence	Absence	Absence	Absence	Absence	Absence	Absence	Absence
uhpT	3003890	fosfomycin	antibiotic target alteration	antibiotic_resistant UhpT	Presence	Presence	Presence	Presence	Presence	Presence	Presence	Presence	Presence	Presence	Presence	Presence	Presence	Presence	Presence	Presence	Presence	Presence	Presence	Presence	Presence	Presence	Presence	Presence	Presence	Presence	Presence	Presence	Presence	Presence
vanSO	3002941	glycopeptide antibiotic	antibiotic target alteration	vanS; glycopeptide resistance gene cluster	Absence	Absence	Absence	Absence	Absence	Absence	Absence	Absence	Absence	Absence	Absence	Absence	Absence	Absence	Absence	Absence	Presence	Absence	Absence	Presence	Absence	Absence	Absence	Absence	Absence	Absence	Absence	Absence	Absence	Absence
