# Supplementary material for: Metagenomic Approaches Reveal Strain Profiling and Genotyping of Klebsiella pneumoniae from Hospitalized Patients in China
Source: Microbiol Spectr. 2022 Mar 23;10(2):e02190-21. doi: 10.1128/spectrum.02190-21 (PMC9045201; doi:10.1128/spectrum.02190-21)
Supplement: SUPPLEMENTAL FILE 6 — Supplemental material. Download SPECTRUM02190-21_Supp_6_seq11.xlsx, XLSX file, 0.06 MB [file spectrum02190-21_supp_6_seq11.xlsx]

## Sheet: Table S6
Symbol	Virulence factor	Function	kpn20	kpn06	kpn21	kpn02	kpn18	kpn13	kpn08	kpn07	kpn17	kpn11	kpn09	kpn10	kpn29	kpn04	kpn16	kpn15	kpn24	kpn14	kpn05	kpn25	kpn12	kpn03	kpn28	kpn30	kpn22	kpn26	kpn19	kpn23	kpn27	kpn01
AHA_1828	T6SS	Type VI secretion system protein	Presence	Absence	Absence	Absence	Absence	Absence	Absence	Absence	Absence	Absence	Absence	Absence	Absence	Absence	Absence	Absence	Presence	Absence	Absence	Presence	Absence	Absence	Absence	Absence	Absence	Absence	Absence	Absence	Absence	Absence
AHA_3493	Hemolysin III	hemolysin III	Presence	Presence	Presence	Presence	Presence	Presence	Presence	Presence	Presence	Presence	Presence	Presence	Presence	Presence	Presence	Presence	Presence	Presence	Presence	Presence	Presence	Presence	Presence	Presence	Presence	Presence	Presence	Presence	Presence	Presence
CBU_1434	T4SS effectors	Coxiella Dot/Icm type IVB secretion system translocated effector	Presence	Presence	Presence	Presence	Presence	Presence	Presence	Presence	Presence	Presence	Presence	Presence	Presence	Presence	Presence	Presence	Presence	Presence	Presence	Presence	Presence	Presence	Presence	Presence	Presence	Presence	Presence	Presence	Presence	Presence
CBU_1566	T4SS effectors	Coxiella Dot/Icm type IVB secretion system translocated effector	Presence	Presence	Presence	Presence	Presence	Presence	Presence	Presence	Presence	Presence	Presence	Presence	Presence	Presence	Presence	Presence	Presence	Presence	Presence	Presence	Presence	Presence	Presence	Presence	Presence	Presence	Presence	Presence	Presence	Presence
CBU_1789	T4SS effectors	Coxiella Dot/Icm type IVB secretion system translocated effector	Presence	Presence	Presence	Presence	Presence	Presence	Presence	Presence	Presence	Presence	Presence	Presence	Presence	Presence	Presence	Presence	Presence	Presence	Presence	Presence	Presence	Presence	Presence	Presence	Presence	Presence	Presence	Presence	Presence	Presence
Cj1437c	Capsule	aminotransferase	Presence	Presence	Presence	Presence	Presence	Presence	Presence	Presence	Presence	Presence	Presence	Presence	Presence	Presence	Presence	Presence	Presence	Presence	Presence	Presence	Presence	Presence	Presence	Presence	Presence	Presence	Presence	Presence	Presence	Presence
Cj1438c	Capsule	sugar transferase	Absence	Presence	Presence	Absence	Presence	Absence	Presence	Presence	Presence	Absence	Presence	Absence	Absence	Presence	Absence	Absence	Absence	Absence	Presence	Absence	Absence	Presence	Presence	Absence	Presence	Presence	Presence	Presence	Absence	Presence
FTT_0798	Capsule	glycosyltransferase family 2 protein	Absence	Absence	Absence	Absence	Absence	Absence	Absence	Absence	Absence	Absence	Absence	Absence	Absence	Absence	Absence	Absence	Absence	Absence	Absence	Absence	Absence	Absence	Absence	Absence	Absence	Presence	Absence	Presence	Presence	Absence
FTT_0799	Capsule	glycosyltransferase family 1 protein	Presence	Absence	Absence	Absence	Absence	Absence	Absence	Absence	Absence	Absence	Absence	Absence	Absence	Absence	Absence	Absence	Absence	Absence	Absence	Absence	Absence	Absence	Absence	Absence	Absence	Absence	Absence	Absence	Absence	Absence
IlpA	IlpA	immunogenic lipoprotein A	Presence	Presence	Presence	Presence	Presence	Presence	Presence	Presence	Presence	Presence	Presence	Presence	Presence	Presence	Presence	Presence	Presence	Presence	Presence	Presence	Presence	Presence	Presence	Presence	Presence	Presence	Presence	Presence	Presence	Presence
KPHS_23120	T6SS	PaaR repeat-containing protein	Absence	Presence	Presence	Presence	Presence	Absence	Presence	Presence	Presence	Absence	Presence	Absence	Presence	Presence	Absence	Absence	Absence	Absence	Presence	Absence	Absence	Presence	Absence	Presence	Presence	Presence	Absence	Presence	Absence	Presence
VP1611	MAM7	multivalent adhesion molecule MAM7	Presence	Presence	Presence	Presence	Presence	Presence	Presence	Presence	Presence	Presence	Presence	Presence	Presence	Presence	Presence	Presence	Presence	Presence	Presence	Presence	Presence	Presence	Presence	Presence	Presence	Presence	Presence	Presence	Presence	Presence
acfB	ACF	accessory colonization factor AcfB	Absence	Presence	Presence	Absence	Absence	Absence	Presence	Presence	Absence	Absence	Presence	Absence	Absence	Presence	Absence	Absence	Absence	Absence	Absence	Absence	Presence	Presence	Presence	Absence	Absence	Absence	Absence	Absence	Absence	Presence
acpXL	LPS	acyl carrier protein	Presence	Presence	Presence	Presence	Presence	Presence	Presence	Presence	Presence	Presence	Presence	Presence	Presence	Presence	Presence	Presence	Presence	Presence	Presence	Presence	Presence	Presence	Presence	Presence	Presence	Presence	Presence	Presence	Presence	Presence
acrA	AcrAB	acriflavine resistance protein A	Presence	Presence	Presence	Presence	Presence	Presence	Presence	Presence	Presence	Presence	Presence	Presence	Presence	Presence	Presence	Presence	Presence	Presence	Presence	Presence	Presence	Presence	Presence	Presence	Presence	Presence	Presence	Presence	Presence	Presence
acrB	AcrAB	acriflavine resistance protein B	Presence	Presence	Presence	Presence	Presence	Presence	Presence	Presence	Presence	Presence	Presence	Presence	Presence	Presence	Presence	Presence	Presence	Presence	Presence	Presence	Presence	Presence	Presence	Presence	Presence	Presence	Presence	Presence	Presence	Presence
adeF	AdeFGH efflux pump	membrane-fusion protein	Presence	Presence	Presence	Presence	Presence	Presence	Presence	Presence	Presence	Presence	Presence	Presence	Presence	Presence	Presence	Presence	Presence	Presence	Presence	Presence	Presence	Presence	Presence	Presence	Presence	Presence	Presence	Presence	Presence	Presence
adeG	AdeFGH efflux pump	cation/multidrug efflux pump	Presence	Presence	Presence	Presence	Presence	Presence	Presence	Presence	Presence	Presence	Presence	Presence	Presence	Presence	Presence	Presence	Presence	Presence	Presence	Presence	Presence	Presence	Presence	Presence	Presence	Presence	Presence	Presence	Presence	Presence
adeH	AdeFGH efflux pump	outer membrane protein	Presence	Presence	Presence	Presence	Presence	Presence	Presence	Presence	Presence	Presence	Presence	Presence	Presence	Presence	Presence	Presence	Presence	Presence	Presence	Presence	Presence	Presence	Presence	Presence	Presence	Presence	Presence	Presence	Presence	Presence
adsA	AdsA	Adenosine synthase A	Presence	Presence	Presence	Presence	Presence	Presence	Presence	Presence	Presence	Presence	Presence	Presence	Presence	Presence	Presence	Presence	Presence	Presence	Presence	Presence	Presence	Presence	Presence	Presence	Presence	Presence	Presence	Presence	Presence	Presence
afaG-VII	Afimbrial adhesin, AFA-VII	AfaG-VII	Absence	Absence	Absence	Absence	Absence	Presence	Absence	Absence	Absence	Presence	Absence	Presence	Absence	Absence	Absence	Absence	Absence	Presence	Absence	Absence	Presence	Absence	Presence	Absence	Absence	Absence	Absence	Presence	Absence	Absence
ail	Ail	attachment invasion locus protein	Presence	Presence	Presence	Presence	Presence	Presence	Presence	Presence	Presence	Presence	Presence	Presence	Presence	Presence	Presence	Presence	Presence	Presence	Presence	Presence	Presence	Presence	Presence	Presence	Presence	Presence	Presence	Presence	Presence	Presence
algC	Alginate biosynthesis	phosphomannomutase AlgC	Presence	Presence	Presence	Presence	Presence	Presence	Presence	Presence	Presence	Presence	Presence	Presence	Presence	Presence	Presence	Presence	Presence	Presence	Presence	Presence	Presence	Presence	Presence	Presence	Presence	Presence	Presence	Presence	Presence	Presence
algR	Alginate	alginate biosynthesis regulatory protein AlgR	Presence	Presence	Presence	Presence	Presence	Presence	Presence	Presence	Presence	Presence	Presence	Presence	Presence	Presence	Presence	Presence	Presence	Presence	Presence	Presence	Presence	Presence	Presence	Presence	Presence	Presence	Presence	Presence	Presence	Presence
algU	Alginate	alginate biosynthesis protein AlgZ/FimS	Presence	Presence	Presence	Presence	Presence	Presence	Presence	Presence	Presence	Presence	Presence	Presence	Presence	Presence	Presence	Presence	Presence	Presence	Presence	Presence	Presence	Presence	Presence	Presence	Presence	Presence	Presence	Presence	Presence	Presence
algW	Alginate regulation	AlgW protein	Presence	Presence	Presence	Presence	Presence	Presence	Presence	Presence	Presence	Presence	Presence	Presence	Presence	Presence	Presence	Presence	Presence	Presence	Presence	Presence	Presence	Presence	Presence	Presence	Presence	Presence	Presence	Presence	Presence	Presence
algZ	Alginate	sigma factor AlgU	Presence	Presence	Presence	Presence	Presence	Presence	Presence	Presence	Presence	Presence	Presence	Presence	Presence	Presence	Presence	Presence	Presence	Presence	Presence	Presence	Presence	Presence	Presence	Presence	Presence	Presence	Presence	Presence	Presence	Presence
allA	Allantion utilization	ureidoglycolate hydrolase	Absence	Absence	Absence	Absence	Absence	Absence	Absence	Absence	Absence	Absence	Absence	Absence	Absence	Absence	Presence	Presence	Absence	Absence	Absence	Absence	Absence	Absence	Absence	Absence	Absence	Absence	Absence	Absence	Absence	Absence
allB	Allantion utilization	allantoinase	Absence	Presence	Absence	Presence	Absence	Presence	Presence	Presence	Presence	Presence	Presence	Presence	Presence	Presence	Presence	Presence	Presence	Presence	Absence	Presence	Absence	Absence	Absence	Absence	Absence	Absence	Absence	Presence	Presence	Presence
allC	Allantion utilization	allantoate amidohydrolase	Presence	Presence	Presence	Presence	Presence	Presence	Presence	Presence	Presence	Presence	Presence	Presence	Presence	Presence	Presence	Presence	Presence	Presence	Presence	Presence	Presence	Presence	Presence	Presence	Presence	Presence	Presence	Presence	Presence	Presence
allD	Allantion utilization	ureidoglycolate dehydrogenase	Presence	Presence	Presence	Presence	Presence	Presence	Presence	Presence	Presence	Presence	Presence	Presence	Presence	Presence	Presence	Presence	Presence	Presence	Presence	Presence	Presence	Presence	Presence	Presence	Presence	Presence	Presence	Presence	Presence	Presence
allR	Allantion utilization	DNA-binding transcriptional repressor AllR	Presence	Presence	Presence	Presence	Presence	Presence	Presence	Presence	Presence	Presence	Presence	Presence	Presence	Presence	Presence	Presence	Presence	Presence	Presence	Presence	Presence	Presence	Presence	Presence	Presence	Presence	Presence	Presence	Presence	Presence
allS	Allantion utilization	DNA-binding transcriptional activator AllS	Presence	Presence	Presence	Presence	Presence	Presence	Presence	Presence	Presence	Presence	Presence	Presence	Presence	Presence	Presence	Presence	Presence	Presence	Presence	Presence	Presence	Presence	Presence	Presence	Presence	Presence	Presence	Presence	Presence	Presence
basJ	Acinetobactin	acinetobactin biosynthesis protein BasJ	Presence	Presence	Presence	Presence	Presence	Presence	Presence	Presence	Presence	Presence	Presence	Presence	Presence	Presence	Presence	Presence	Presence	Presence	Presence	Presence	Presence	Presence	Presence	Presence	Presence	Presence	Presence	Presence	Presence	Presence
bauA	Acinetobactin	TonB-dependent siderophore receptor BauA	Presence	Presence	Presence	Presence	Presence	Presence	Presence	Presence	Presence	Presence	Presence	Presence	Presence	Presence	Presence	Presence	Presence	Presence	Presence	Presence	Presence	Presence	Presence	Absence	Presence	Presence	Presence	Presence	Presence	Presence
bauE	Acinetobactin	ferric siderophore ABC transporter, ATP-binding protein BauE	Presence	Presence	Presence	Presence	Presence	Presence	Presence	Presence	Presence	Presence	Presence	Presence	Presence	Presence	Presence	Presence	Presence	Presence	Presence	Presence	Presence	Presence	Presence	Presence	Presence	Presence	Presence	Presence	Presence	Presence
bcfB	bovine colonization factor	fimbrial chaparone	Absence	Absence	Absence	Absence	Absence	Presence	Absence	Absence	Absence	Presence	Absence	Presence	Absence	Absence	Absence	Absence	Absence	Presence	Absence	Absence	Presence	Absence	Presence	Absence	Absence	Absence	Absence	Presence	Absence	Absence
bcfC	bovine colonization factor	fimbrial usher	Presence	Presence	Presence	Presence	Presence	Presence	Presence	Presence	Presence	Presence	Presence	Presence	Presence	Presence	Presence	Presence	Presence	Presence	Presence	Presence	Presence	Presence	Presence	Presence	Presence	Presence	Presence	Presence	Presence	Presence
bcfE	bovine colonization factor	fimbrial subunit	Absence	Absence	Absence	Absence	Presence	Absence	Absence	Absence	Presence	Absence	Absence	Absence	Absence	Absence	Absence	Absence	Absence	Absence	Absence	Absence	Absence	Absence	Absence	Absence	Absence	Absence	Absence	Absence	Presence	Absence
bcfF	bovine colonization factor	fimbrial subunit	Presence	Absence	Presence	Presence	Presence	Presence	Absence	Absence	Presence	Presence	Absence	Presence	Presence	Absence	Presence	Presence	Presence	Presence	Presence	Presence	Presence	Absence	Presence	Absence	Presence	Presence	Presence	Presence	Presence	Absence
bepA	VirB/VirD4 type IV secretion system	Bartonella effector protein BepA	Presence	Presence	Presence	Presence	Presence	Presence	Presence	Presence	Presence	Presence	Presence	Presence	Presence	Presence	Presence	Presence	Presence	Presence	Presence	Presence	Presence	Presence	Presence	Presence	Presence	Presence	Presence	Presence	Presence	Presence
bfmR	BfmRS	biofilm-controlling response regulator	Presence	Presence	Presence	Presence	Presence	Presence	Presence	Presence	Presence	Presence	Presence	Presence	Presence	Presence	Presence	Presence	Presence	Presence	Presence	Presence	Presence	Presence	Presence	Presence	Presence	Presence	Presence	Presence	Presence	Presence
bfmS	BfmRS	signal transduction histidine kinase	Presence	Presence	Presence	Presence	Presence	Presence	Presence	Presence	Presence	Presence	Presence	Presence	Presence	Presence	Presence	Presence	Presence	Presence	Presence	Presence	Presence	Presence	Presence	Presence	Presence	Presence	Presence	Presence	Presence	Presence
bioA	Biotin synthesis	adenosylmethionine-8-amino-7-oxononanoate aminotransferase	Presence	Presence	Presence	Presence	Presence	Presence	Presence	Presence	Presence	Presence	Presence	Presence	Presence	Presence	Presence	Presence	Presence	Presence	Presence	Presence	Presence	Presence	Presence	Presence	Presence	Presence	Presence	Presence	Presence	Presence
bioB	Biotin synthesis	biotin synthase	Presence	Presence	Presence	Presence	Presence	Presence	Presence	Presence	Presence	Presence	Presence	Presence	Presence	Presence	Presence	Presence	Presence	Presence	Presence	Presence	Presence	Presence	Presence	Presence	Presence	Presence	Presence	Presence	Presence	Presence
bioD	Biotin synthesis	dethiobiotin synthetase	Presence	Presence	Presence	Presence	Presence	Presence	Presence	Presence	Presence	Presence	Presence	Presence	Presence	Presence	Presence	Presence	Presence	Presence	Presence	Presence	Presence	Presence	Presence	Presence	Presence	Presence	Presence	Presence	Presence	Presence
bioF	Biotin synthesis	8-amino-7-oxononanoate synthase	Presence	Presence	Presence	Presence	Presence	Presence	Presence	Presence	Presence	Presence	Presence	Presence	Presence	Presence	Presence	Presence	Presence	Presence	Presence	Presence	Presence	Presence	Presence	Presence	Presence	Presence	Presence	Presence	Presence	Presence
bopD	BopD	sugar-binding transcriptional regulator, LacI family	Presence	Presence	Presence	Presence	Presence	Presence	Presence	Presence	Presence	Presence	Presence	Presence	Presence	Presence	Presence	Presence	Presence	Presence	Presence	Presence	Presence	Presence	Presence	Presence	Presence	Presence	Presence	Presence	Presence	Presence
bplC	LPS	lipopolysaccharide biosynthesis protein	Presence	Presence	Presence	Presence	Presence	Presence	Presence	Presence	Presence	Presence	Presence	Presence	Presence	Presence	Presence	Presence	Presence	Presence	Presence	Presence	Presence	Presence	Presence	Presence	Presence	Presence	Presence	Presence	Presence	Presence
bplF	LPS	lipopolysaccharide biosynthesis protein	Presence	Presence	Presence	Presence	Presence	Presence	Presence	Presence	Presence	Presence	Presence	Presence	Presence	Presence	Presence	Presence	Presence	Presence	Presence	Presence	Presence	Presence	Presence	Presence	Presence	Presence	Presence	Presence	Presence	Presence
bprB	Bsa T3SS	two-component response regulator	Presence	Presence	Presence	Presence	Presence	Presence	Presence	Presence	Presence	Presence	Presence	Presence	Presence	Presence	Presence	Presence	Presence	Presence	Presence	Presence	Presence	Presence	Presence	Presence	Presence	Presence	Presence	Presence	Presence	Presence
bscN	TTSS	ATP synthase in type III secretion system	Presence	Presence	Presence	Presence	Presence	Presence	Presence	Presence	Presence	Presence	Presence	Presence	Presence	Presence	Presence	Presence	Presence	Presence	Presence	Presence	Presence	Presence	Presence	Presence	Presence	Presence	Presence	Presence	Presence	Presence
caf1R	F1 antigen	F1 operon positive regulatory protein	Presence	Presence	Presence	Absence	Presence	Presence	Presence	Presence	Presence	Presence	Presence	Presence	Presence	Presence	Presence	Presence	Presence	Presence	Presence	Presence	Presence	Presence	Presence	Presence	Presence	Presence	Presence	Presence	Presence	Presence
cap8O	Capsule	capsular polysaccharide synthesis enzyme Cap8O	Presence	Presence	Presence	Presence	Presence	Presence	Presence	Presence	Presence	Presence	Presence	Presence	Presence	Presence	Presence	Presence	Presence	Presence	Presence	Presence	Presence	Presence	Presence	Presence	Presence	Presence	Presence	Presence	Presence	Presence
carA	Pyrimidine biosynthesis	carbamoyl phosphate synthase small subunit	Presence	Presence	Presence	Presence	Presence	Presence	Presence	Presence	Presence	Presence	Presence	Presence	Presence	Presence	Presence	Presence	Presence	Presence	Presence	Presence	Presence	Presence	Presence	Presence	Presence	Presence	Presence	Presence	Presence	Presence
carB	Pyrimidine biosynthesis	carbamoyl phosphate synthase large subunit	Presence	Presence	Presence	Presence	Presence	Presence	Presence	Presence	Presence	Presence	Presence	Presence	Presence	Presence	Presence	Presence	Presence	Presence	Presence	Presence	Presence	Presence	Presence	Presence	Presence	Presence	Presence	Presence	Presence	Presence
ccmA	Cytochrome c maturation (ccm) locus	ABC transporter involved in cytochrome c biogenesis, ATPase component CcmA	Presence	Presence	Presence	Presence	Presence	Presence	Presence	Presence	Presence	Presence	Presence	Presence	Presence	Presence	Presence	Presence	Presence	Presence	Presence	Presence	Presence	Presence	Presence	Absence	Presence	Presence	Presence	Presence	Presence	Presence
ccmB	Cytochrome c maturation (ccm) locus	ABC transporter involved in cytochrome c biogenesis, CcmB subunit	Presence	Presence	Presence	Absence	Presence	Presence	Presence	Presence	Presence	Presence	Absence	Presence	Presence	Presence	Presence	Presence	Presence	Presence	Absence	Absence	Presence	Presence	Presence	Absence	Presence	Presence	Presence	Presence	Presence	Presence
ccmC	CcmC	cytochrome c-type biogenesis protein CcmC, putative heme lyase for CcmE	Presence	Presence	Presence	Presence	Presence	Absence	Presence	Presence	Presence	Presence	Presence	Presence	Presence	Presence	Presence	Presence	Presence	Presence	Absence	Presence	Presence	Presence	Presence	Absence	Presence	Presence	Presence	Presence	Presence	Presence
ccmE	Cytochrome c maturation (ccm) locus	cytochrome c-type biogenesis protein CcmE, heme chaperone	Presence	Presence	Presence	Presence	Presence	Presence	Presence	Presence	Presence	Presence	Presence	Presence	Presence	Presence	Presence	Presence	Presence	Presence	Presence	Presence	Presence	Presence	Presence	Absence	Presence	Presence	Presence	Presence	Presence	Presence
ccmF	Cytochrome c maturation (ccm) locus	cytochrome c heme lyase subunit CcmF	Presence	Presence	Presence	Presence	Presence	Presence	Presence	Presence	Presence	Presence	Presence	Presence	Presence	Presence	Presence	Presence	Presence	Presence	Presence	Presence	Presence	Presence	Presence	Absence	Presence	Presence	Presence	Presence	Presence	Presence
cdpA	CdpA	cyclic di-GMP phosphodiesterase	Presence	Presence	Presence	Presence	Presence	Presence	Presence	Presence	Presence	Presence	Presence	Presence	Presence	Presence	Presence	Presence	Presence	Presence	Presence	Presence	Presence	Presence	Presence	Presence	Presence	Presence	Presence	Presence	Presence	Presence
cesC	Cereulide	ABC transporter ATP-binding protein, CesC	Presence	Presence	Presence	Presence	Presence	Presence	Presence	Presence	Presence	Presence	Presence	Presence	Presence	Presence	Presence	Presence	Presence	Presence	Presence	Presence	Presence	Presence	Presence	Presence	Presence	Presence	Presence	Presence	Presence	Presence
chpD	Type IV pili	probable transcriptional regulator	Presence	Presence	Presence	Presence	Presence	Presence	Presence	Presence	Presence	Presence	Presence	Presence	Presence	Presence	Presence	Presence	Presence	Presence	Presence	Presence	Presence	Presence	Presence	Presence	Presence	Presence	Presence	Presence	Presence	Presence
chuS	Chu	heme oxygenase ChuS	Presence	Presence	Presence	Presence	Presence	Presence	Presence	Presence	Presence	Presence	Presence	Presence	Presence	Presence	Presence	Presence	Presence	Presence	Presence	Presence	Presence	Presence	Presence	Presence	Presence	Presence	Presence	Presence	Presence	Presence
chuT	Chu	periplasmic heme-binding protein ChuT	Presence	Presence	Presence	Presence	Presence	Presence	Presence	Presence	Presence	Presence	Presence	Presence	Presence	Presence	Presence	Presence	Presence	Presence	Presence	Presence	Presence	Presence	Presence	Presence	Presence	Presence	Presence	Presence	Presence	Presence
chuU	Chu	heme permease protein ChuU	Presence	Presence	Presence	Presence	Presence	Presence	Presence	Presence	Presence	Presence	Presence	Presence	Presence	Presence	Presence	Presence	Presence	Presence	Presence	Presence	Presence	Presence	Presence	Presence	Presence	Presence	Presence	Presence	Presence	Presence
chuW	Chu	Putative oxygen independent coproporphyrinogen III oxidase	Presence	Presence	Presence	Presence	Presence	Presence	Presence	Presence	Presence	Presence	Presence	Presence	Presence	Presence	Presence	Presence	Presence	Presence	Presence	Presence	Presence	Presence	Presence	Presence	Presence	Presence	Presence	Presence	Presence	Presence
clbA	Colibactin	colibactin biosynthesis phosphopantetheinyl transferase ClbA	Absence	Absence	Absence	Absence	Absence	Absence	Absence	Absence	Absence	Absence	Absence	Absence	Absence	Absence	Presence	Presence	Absence	Absence	Absence	Absence	Absence	Absence	Absence	Absence	Absence	Absence	Absence	Absence	Absence	Absence
clbB	Colibactin	colibactin hybrid non-ribosomal peptide synthetase/type I polyketide synthase ClbB	Presence	Presence	Presence	Presence	Presence	Presence	Presence	Presence	Presence	Presence	Presence	Presence	Presence	Presence	Presence	Presence	Presence	Presence	Presence	Presence	Presence	Presence	Presence	Presence	Presence	Presence	Presence	Presence	Presence	Presence
clbC	Colibactin	colibactin polyketide synthase ClbC	Absence	Absence	Absence	Absence	Absence	Absence	Absence	Absence	Absence	Absence	Absence	Absence	Absence	Absence	Presence	Presence	Absence	Absence	Absence	Absence	Absence	Absence	Absence	Absence	Absence	Absence	Absence	Absence	Absence	Absence
clbD	Colibactin	colibactin biosynthesis dehydrogenase ClbD	Presence	Presence	Presence	Presence	Presence	Presence	Presence	Presence	Presence	Presence	Presence	Presence	Presence	Presence	Presence	Presence	Presence	Presence	Presence	Presence	Presence	Presence	Presence	Presence	Presence	Presence	Presence	Presence	Presence	Presence
clbE	Colibactin	colibactin biosynthesis aminomalonyl-acyl carrier protein ClbE	Absence	Absence	Absence	Absence	Absence	Absence	Absence	Absence	Absence	Absence	Absence	Absence	Absence	Absence	Presence	Presence	Absence	Absence	Absence	Absence	Absence	Absence	Absence	Absence	Absence	Absence	Absence	Absence	Absence	Absence
clbF	Colibactin	colibactin biosynthesis dehydrogenase ClbF	Absence	Absence	Absence	Absence	Absence	Absence	Absence	Absence	Absence	Absence	Absence	Absence	Absence	Absence	Presence	Presence	Absence	Absence	Absence	Absence	Absence	Absence	Absence	Absence	Absence	Absence	Absence	Absence	Absence	Absence
clbG	Colibactin	colibactin biosynthesis acyltransferase ClbG	Presence	Presence	Presence	Presence	Presence	Presence	Presence	Presence	Presence	Presence	Presence	Presence	Presence	Presence	Presence	Presence	Presence	Presence	Presence	Presence	Presence	Presence	Presence	Presence	Presence	Presence	Presence	Presence	Presence	Presence
clbH	Colibactin	colibactin non-ribosomal peptide synthetase ClbH	Absence	Absence	Absence	Absence	Absence	Absence	Absence	Absence	Absence	Absence	Absence	Absence	Absence	Absence	Presence	Presence	Absence	Absence	Absence	Absence	Absence	Absence	Absence	Absence	Absence	Absence	Absence	Absence	Absence	Absence
clbI	Colibactin	colibactin polyketide synthase ClbI	Absence	Absence	Absence	Absence	Absence	Absence	Absence	Absence	Absence	Absence	Absence	Absence	Absence	Absence	Presence	Presence	Absence	Absence	Absence	Absence	Absence	Absence	Absence	Absence	Absence	Absence	Absence	Absence	Absence	Absence
clbJ	Colibactin	colibactin non-ribosomal peptide synthetase ClbJ	Absence	Absence	Absence	Absence	Absence	Absence	Absence	Absence	Absence	Absence	Absence	Absence	Absence	Absence	Presence	Presence	Absence	Absence	Absence	Absence	Absence	Absence	Absence	Absence	Absence	Absence	Absence	Absence	Absence	Absence
clbK	Colibactin	colibactin hybrid non-ribosomal peptide synthetase/type I polyketide synthase ClbK	Absence	Absence	Absence	Absence	Absence	Absence	Absence	Absence	Absence	Absence	Absence	Absence	Absence	Absence	Presence	Presence	Absence	Absence	Absence	Absence	Absence	Absence	Absence	Absence	Absence	Absence	Absence	Absence	Absence	Absence
clbL	Colibactin	colibactin biosynthesis amidase ClbL	Absence	Presence	Absence	Absence	Presence	Absence	Presence	Presence	Presence	Absence	Presence	Presence	Presence	Presence	Presence	Presence	Presence	Presence	Absence	Absence	Presence	Presence	Absence	Presence	Presence	Presence	Presence	Presence	Absence	Presence
clbM	Colibactin	precolibactin export MATE transporter ClbM	Absence	Absence	Absence	Absence	Absence	Absence	Absence	Absence	Absence	Absence	Absence	Absence	Absence	Absence	Presence	Presence	Absence	Absence	Absence	Absence	Absence	Absence	Absence	Absence	Absence	Absence	Absence	Absence	Absence	Absence
clbN	Colibactin	colibactin non-ribosomal peptide synthetase ClbN	Absence	Absence	Absence	Absence	Absence	Absence	Absence	Absence	Absence	Absence	Absence	Absence	Absence	Absence	Presence	Presence	Absence	Absence	Absence	Absence	Absence	Absence	Absence	Absence	Absence	Absence	Absence	Absence	Absence	Absence
clbO	Colibactin	colibactin polyketide synthase ClbO	Absence	Absence	Absence	Absence	Absence	Absence	Absence	Absence	Absence	Absence	Absence	Absence	Absence	Absence	Presence	Presence	Absence	Absence	Absence	Absence	Absence	Absence	Absence	Absence	Absence	Absence	Absence	Absence	Absence	Absence
clbP	Colibactin	precolibactin peptidase ClbP	Absence	Absence	Absence	Absence	Absence	Absence	Absence	Absence	Absence	Absence	Absence	Absence	Absence	Absence	Presence	Presence	Absence	Absence	Absence	Absence	Absence	Absence	Absence	Absence	Absence	Absence	Absence	Absence	Absence	Absence
clbQ	Colibactin	colibactin biosynthesis thioesterase ClbQ	Absence	Absence	Absence	Absence	Absence	Absence	Absence	Absence	Absence	Absence	Absence	Absence	Absence	Absence	Presence	Presence	Absence	Absence	Absence	Absence	Absence	Absence	Absence	Absence	Absence	Absence	Absence	Absence	Absence	Absence
clbS	Colibactin	colibactin self-protection protein ClbS	Absence	Absence	Absence	Absence	Absence	Absence	Absence	Absence	Absence	Absence	Absence	Absence	Absence	Absence	Presence	Presence	Absence	Absence	Absence	Absence	Absence	Absence	Absence	Absence	Absence	Absence	Absence	Absence	Absence	Absence
clpC	ClpC	endopeptidase Clp ATP-binding chain C	Presence	Presence	Presence	Presence	Presence	Presence	Presence	Presence	Presence	Presence	Presence	Presence	Presence	Presence	Presence	Presence	Presence	Presence	Presence	Presence	Presence	Presence	Presence	Presence	Presence	Presence	Presence	Presence	Presence	Presence
clpP	ClpP	ATP-dependent Clp protease proteolytic subunit	Presence	Presence	Presence	Presence	Presence	Presence	Presence	Presence	Presence	Presence	Presence	Presence	Presence	Presence	Presence	Presence	Presence	Presence	Presence	Presence	Presence	Presence	Presence	Presence	Presence	Presence	Presence	Presence	Presence	Presence
clpV/tssH	T6SS	type VI secretion system ATPase TssH	Presence	Presence	Presence	Presence	Presence	Presence	Presence	Presence	Presence	Presence	Presence	Presence	Presence	Presence	Presence	Presence	Presence	Presence	Presence	Presence	Presence	Presence	Presence	Presence	Presence	Presence	Presence	Presence	Presence	Presence
coxH2	Dot/Icm	Coxiella Dot/Icm type IVB secretion system translocated effector	Presence	Presence	Presence	Presence	Presence	Presence	Presence	Presence	Presence	Presence	Presence	Presence	Presence	Presence	Presence	Presence	Presence	Presence	Presence	Presence	Presence	Presence	Presence	Presence	Presence	Presence	Presence	Presence	Presence	Presence
cps4I	Capsule	UDP-N-acetylglucosamine-2-epimerase	Presence	Presence	Presence	Presence	Presence	Presence	Presence	Presence	Presence	Presence	Presence	Presence	Presence	Presence	Presence	Presence	Presence	Presence	Presence	Presence	Presence	Presence	Presence	Presence	Presence	Presence	Presence	Presence	Presence	Presence
cpsA	Capsule	undecaprenyl diphosphate synthase	Presence	Presence	Presence	Presence	Presence	Presence	Presence	Presence	Presence	Presence	Presence	Presence	Presence	Presence	Presence	Presence	Presence	Presence	Presence	Presence	Presence	Presence	Presence	Presence	Presence	Presence	Presence	Presence	Presence	Presence
cpsACP	Capsule	phosphatase PAP2 family protein	Presence	Presence	Presence	Presence	Presence	Presence	Presence	Presence	Presence	Presence	Presence	Presence	Presence	Presence	Presence	Presence	Presence	Presence	Presence	Presence	Presence	Presence	Presence	Presence	Presence	Presence	Presence	Presence	Presence	Presence
cpsB	Capsule	phosphatidate cytidylyltransferase	Presence	Presence	Presence	Presence	Presence	Presence	Presence	Presence	Presence	Presence	Presence	Presence	Presence	Presence	Presence	Presence	Presence	Presence	Presence	Presence	Presence	Presence	Presence	Presence	Presence	Presence	Presence	Presence	Presence	Presence
csgD	curli fibers/thin aggregative fimbriae	DNA-binding transcriptional regulator CsgD	Presence	Presence	Presence	Presence	Presence	Presence	Presence	Presence	Presence	Presence	Presence	Presence	Presence	Presence	Presence	Presence	Presence	Presence	Presence	Presence	Presence	Presence	Presence	Presence	Presence	Presence	Presence	Presence	Presence	Presence
cyaB	Cya	cyclolysin secretion ATP-binding protein	Presence	Presence	Presence	Presence	Presence	Presence	Presence	Presence	Presence	Presence	Presence	Presence	Presence	Presence	Presence	Presence	Presence	Presence	Presence	Presence	Presence	Presence	Presence	Presence	Presence	Presence	Presence	Presence	Presence	Presence
cylA	Beta-hemolysin/cytolysin	ABC (ATP-binding cassette) transporter CylA	Presence	Presence	Presence	Presence	Presence	Presence	Presence	Presence	Presence	Presence	Presence	Presence	Presence	Presence	Presence	Presence	Presence	Presence	Presence	Presence	Presence	Presence	Presence	Presence	Presence	Presence	Presence	Presence	Presence	Presence
cylG	Beta-hemolysin/cytolysin	3-ketoacyl-ACP-reductase CylG	Presence	Presence	Presence	Presence	Presence	Presence	Presence	Presence	Presence	Presence	Presence	Presence	Presence	Presence	Presence	Presence	Presence	Presence	Presence	Presence	Presence	Presence	Presence	Presence	Presence	Presence	Presence	Presence	Presence	Presence
cylI	Beta-hemolysin/cytolysin	putative 3-ketoacyl-ACP synthase CylI	Presence	Presence	Presence	Presence	Presence	Presence	Presence	Presence	Presence	Presence	Presence	Presence	Presence	Presence	Presence	Presence	Presence	Presence	Presence	Presence	Presence	Presence	Presence	Presence	Presence	Presence	Presence	Presence	Presence	Presence
dhbE	Bacillibactin	2,3-dihydroxybenzoate adenylase DhbE	Presence	Presence	Presence	Presence	Presence	Presence	Presence	Presence	Presence	Presence	Presence	Presence	Presence	Presence	Presence	Presence	Presence	Presence	Presence	Presence	Presence	Presence	Presence	Presence	Presence	Presence	Presence	Presence	Presence	Presence
dotB	Dot/Icm	Dot/Icm type IV secretion system ATPase DotB	Absence	Presence	Absence	Absence	Absence	Absence	Presence	Presence	Absence	Absence	Presence	Absence	Absence	Presence	Absence	Absence	Absence	Absence	Absence	Absence	Absence	Presence	Absence	Absence	Absence	Absence	Absence	Absence	Absence	Presence
dotC	Dot/Icm T4SS	Type IVB secretion system protein DotC, outer membrane lipoprotein of core-transmembrane complex	Absence	Presence	Absence	Absence	Absence	Absence	Presence	Presence	Absence	Absence	Presence	Absence	Absence	Presence	Absence	Absence	Absence	Absence	Absence	Absence	Absence	Presence	Absence	Absence	Absence	Absence	Absence	Absence	Absence	Presence
dotU/tssL	T6SS	type VI secretion system protein, DotU/TssL family	Presence	Presence	Presence	Presence	Presence	Presence	Presence	Presence	Presence	Presence	Presence	Presence	Presence	Presence	Presence	Presence	Presence	Presence	Presence	Presence	Presence	Presence	Presence	Presence	Presence	Presence	Presence	Presence	Presence	Presence
entA	Ent	2,3-dihydroxybenzoate-2,3-dehydrogenase	Presence	Presence	Presence	Presence	Presence	Presence	Presence	Presence	Presence	Presence	Presence	Presence	Presence	Presence	Presence	Presence	Presence	Presence	Presence	Presence	Presence	Presence	Presence	Presence	Presence	Presence	Presence	Presence	Presence	Presence
entB	Ent	2,3-dihydro-2,3-dihydroxybenzoate synthetase, isochroismatase	Presence	Presence	Presence	Presence	Presence	Presence	Presence	Presence	Presence	Presence	Presence	Presence	Presence	Presence	Presence	Presence	Presence	Presence	Presence	Presence	Presence	Presence	Presence	Presence	Presence	Presence	Presence	Presence	Presence	Presence
entC	Ent	isochorismate synthase	Presence	Presence	Presence	Presence	Presence	Presence	Presence	Presence	Presence	Presence	Presence	Presence	Presence	Presence	Presence	Presence	Presence	Presence	Presence	Presence	Presence	Presence	Presence	Presence	Presence	Presence	Presence	Presence	Presence	Presence
entD	Ent	enterochelin synthetase component D	Presence	Presence	Presence	Presence	Presence	Presence	Presence	Presence	Presence	Presence	Presence	Presence	Presence	Presence	Presence	Absence	Absence	Presence	Absence	Absence	Presence	Presence	Presence	Presence	Presence	Presence	Presence	Presence	Absence	Presence
entE	Ent	enterobactin synthase subunit E	Presence	Presence	Presence	Presence	Presence	Presence	Presence	Presence	Presence	Presence	Presence	Presence	Presence	Presence	Presence	Presence	Presence	Presence	Presence	Presence	Presence	Presence	Presence	Presence	Presence	Presence	Presence	Presence	Presence	Presence
entF	Ent	enterobactin synthase subunit F	Presence	Presence	Presence	Presence	Presence	Presence	Presence	Presence	Presence	Presence	Presence	Presence	Presence	Presence	Presence	Presence	Presence	Presence	Presence	Presence	Presence	Presence	Presence	Presence	Presence	Presence	Presence	Presence	Presence	Presence
eptC	Pse5Ac7Ac, Pse5Ac7Am, Pse8OAc, Pse5Am7AcGlnAc	phosphoethanolamine transferase	Presence	Presence	Presence	Presence	Presence	Presence	Presence	Presence	Presence	Presence	Presence	Presence	Presence	Presence	Presence	Presence	Presence	Presence	Presence	Presence	Presence	Presence	Presence	Presence	Presence	Presence	Presence	Presence	Presence	Presence
etgA	TTSS	T3SS-associated peptidoglycan lytic enzyme	Presence	Presence	Absence	Presence	Presence	Presence	Presence	Presence	Presence	Presence	Presence	Presence	Absence	Presence	Absence	Absence	Absence	Presence	Presence	Absence	Absence	Presence	Presence	Presence	Presence	Presence	Absence	Absence	Absence	Presence
exeC	Exe T2SS	general secretion pathway protein C	Presence	Presence	Presence	Presence	Presence	Presence	Presence	Presence	Presence	Presence	Presence	Presence	Presence	Presence	Presence	Presence	Presence	Presence	Presence	Presence	Presence	Presence	Presence	Presence	Presence	Presence	Presence	Presence	Presence	Presence
exeD	Exe T2SS	general secretion pathway protein D	Presence	Presence	Presence	Presence	Presence	Presence	Presence	Presence	Presence	Presence	Presence	Presence	Presence	Presence	Presence	Presence	Presence	Presence	Presence	Presence	Presence	Presence	Presence	Presence	Presence	Presence	Presence	Presence	Presence	Presence
exeE	exe	general secretory pathway protein E	Presence	Presence	Presence	Presence	Presence	Presence	Presence	Presence	Presence	Presence	Presence	Presence	Presence	Presence	Presence	Presence	Presence	Presence	Presence	Presence	Presence	Presence	Presence	Presence	Presence	Presence	Presence	Presence	Presence	Presence
exeF	Exe T2SS	general secretion pathway protein F	Presence	Presence	Presence	Presence	Presence	Presence	Presence	Presence	Presence	Presence	Presence	Presence	Presence	Presence	Presence	Presence	Presence	Presence	Presence	Presence	Presence	Presence	Presence	Presence	Presence	Presence	Presence	Presence	Presence	Presence
exeG	exe	general secretion pathway protein G	Presence	Presence	Presence	Presence	Presence	Presence	Presence	Presence	Presence	Presence	Presence	Presence	Presence	Presence	Presence	Presence	Presence	Presence	Presence	Presence	Presence	Presence	Presence	Presence	Presence	Presence	Presence	Presence	Presence	Presence
exeI	Exe T2SS	general secretion pathway protein I	Presence	Presence	Presence	Presence	Presence	Presence	Presence	Presence	Presence	Presence	Presence	Presence	Presence	Presence	Presence	Presence	Presence	Presence	Presence	Presence	Presence	Presence	Presence	Presence	Presence	Presence	Presence	Presence	Presence	Presence
exeJ	exe	general secretion pathway protein J	Presence	Presence	Presence	Presence	Presence	Presence	Presence	Presence	Presence	Presence	Presence	Presence	Presence	Presence	Presence	Presence	Presence	Presence	Presence	Presence	Presence	Presence	Presence	Presence	Presence	Presence	Presence	Presence	Presence	Presence
exeK	Exe T2SS	general secretion pathway protein K	Presence	Presence	Presence	Presence	Presence	Presence	Presence	Presence	Presence	Presence	Presence	Presence	Presence	Presence	Presence	Presence	Presence	Presence	Presence	Presence	Presence	Presence	Presence	Presence	Presence	Presence	Presence	Presence	Presence	Presence
exeL	exe	general secretion pathway protein L	Presence	Presence	Presence	Presence	Presence	Presence	Presence	Presence	Presence	Presence	Presence	Presence	Presence	Presence	Presence	Presence	Presence	Presence	Presence	Presence	Presence	Presence	Presence	Presence	Presence	Presence	Presence	Presence	Presence	Presence
exlA	Exolysin	hemolysin	Presence	Presence	Presence	Presence	Presence	Presence	Presence	Presence	Presence	Presence	Presence	Presence	Presence	Presence	Presence	Presence	Presence	Presence	Presence	Presence	Presence	Presence	Presence	Presence	Presence	Presence	Presence	Presence	Presence	Presence
exlB	Exolysin	hemolysin activator protein	Presence	Presence	Presence	Presence	Presence	Presence	Presence	Presence	Presence	Presence	Presence	Presence	Presence	Presence	Presence	Presence	Presence	Presence	Presence	Presence	Presence	Presence	Presence	Presence	Presence	Presence	Presence	Presence	Presence	Presence
f17d-A	F17 pili	F17 fimbrial major subunit protein	Presence	Presence	Presence	Presence	Absence	Absence	Presence	Presence	Absence	Absence	Presence	Absence	Absence	Presence	Presence	Presence	Presence	Absence	Presence	Presence	Absence	Presence	Presence	Presence	Presence	Presence	Presence	Presence	Absence	Presence
f17d-C	F17 pili	F17 fimbrial uscher	Presence	Presence	Presence	Presence	Absence	Absence	Presence	Presence	Absence	Absence	Presence	Absence	Absence	Presence	Presence	Presence	Presence	Absence	Presence	Presence	Absence	Presence	Presence	Presence	Presence	Presence	Presence	Presence	Absence	Presence
f17d-D	F17 pili	F17 fimbrial chaperone	Presence	Absence	Presence	Presence	Presence	Presence	Absence	Absence	Presence	Presence	Absence	Presence	Presence	Absence	Presence	Presence	Presence	Presence	Presence	Presence	Presence	Absence	Presence	Absence	Presence	Presence	Presence	Presence	Presence	Absence
fabZ	LPS	(3R)-hydroxymyristoyl ACP dehydratase	Presence	Presence	Presence	Presence	Presence	Presence	Presence	Presence	Presence	Presence	Presence	Presence	Presence	Presence	Presence	Presence	Presence	Presence	Presence	Presence	Presence	Presence	Presence	Presence	Presence	Presence	Presence	Presence	Presence	Presence
farA	FarAB	fatty acid efflux system protein FarA	Presence	Presence	Presence	Presence	Presence	Presence	Presence	Presence	Presence	Presence	Presence	Presence	Presence	Presence	Presence	Presence	Presence	Presence	Presence	Presence	Presence	Presence	Presence	Presence	Presence	Presence	Presence	Presence	Presence	Presence
farB	FarAB	fatty acid efflux system protein FarB	Presence	Presence	Presence	Presence	Presence	Presence	Presence	Presence	Presence	Presence	Presence	Presence	Presence	Presence	Presence	Presence	Presence	Presence	Presence	Presence	Presence	Presence	Presence	Presence	Presence	Presence	Presence	Presence	Presence	Presence
fbpA	FbpABC	iron(III) ABC transporter, periplasmic binding protein	Absence	Absence	Absence	Absence	Absence	Presence	Absence	Absence	Absence	Presence	Absence	Presence	Presence	Absence	Presence	Presence	Absence	Presence	Absence	Absence	Presence	Absence	Absence	Absence	Absence	Absence	Absence	Absence	Presence	Absence
fbpB	FbpABC	iron(III) ABC transporter, permease protein	Absence	Absence	Absence	Absence	Absence	Presence	Absence	Absence	Absence	Presence	Absence	Presence	Presence	Absence	Presence	Presence	Absence	Presence	Absence	Absence	Presence	Absence	Absence	Absence	Absence	Absence	Absence	Absence	Presence	Absence
fbpC	FbpABC	iron(III) ABC transporter, ATP-binding protein	Presence	Presence	Presence	Presence	Presence	Presence	Presence	Presence	Presence	Presence	Presence	Presence	Presence	Presence	Presence	Presence	Presence	Presence	Presence	Presence	Presence	Presence	Presence	Presence	Presence	Presence	Presence	Presence	Presence	Presence
feoB	FupA	Fe(2+) transporter permease subunit FeoB	Presence	Presence	Presence	Presence	Presence	Presence	Presence	Presence	Presence	Presence	Presence	Presence	Presence	Presence	Presence	Presence	Presence	Presence	Presence	Presence	Presence	Presence	Presence	Presence	Presence	Presence	Presence	Presence	Presence	Presence
fepA	Ent	outer membrane receptor FepA	Presence	Presence	Presence	Presence	Presence	Presence	Presence	Presence	Presence	Presence	Presence	Presence	Presence	Presence	Presence	Presence	Presence	Presence	Presence	Presence	Presence	Presence	Presence	Presence	Presence	Presence	Presence	Presence	Presence	Presence
fepB	Ent	iron-enterobactin transporter periplasmic binding protein	Presence	Presence	Presence	Presence	Presence	Presence	Presence	Presence	Presence	Presence	Presence	Presence	Presence	Presence	Presence	Presence	Presence	Presence	Presence	Presence	Presence	Presence	Presence	Presence	Presence	Presence	Presence	Presence	Presence	Presence
fepC	Ent	iron-enterobactin transporter ATP-binding protein	Presence	Presence	Presence	Presence	Presence	Presence	Presence	Presence	Presence	Presence	Presence	Presence	Presence	Presence	Presence	Presence	Presence	Presence	Presence	Presence	Presence	Presence	Presence	Presence	Presence	Presence	Presence	Presence	Presence	Presence
fepD	Ent	iron-enterobactin transporter membrane protein	Presence	Presence	Presence	Presence	Presence	Presence	Presence	Presence	Presence	Presence	Presence	Presence	Presence	Presence	Presence	Presence	Presence	Presence	Presence	Presence	Presence	Presence	Presence	Presence	Presence	Presence	Presence	Presence	Presence	Presence
fepG	Ent	iron-enterobactin transporter permease	Presence	Presence	Presence	Presence	Presence	Presence	Presence	Presence	Presence	Presence	Presence	Presence	Presence	Presence	Presence	Presence	Presence	Presence	Presence	Presence	Presence	Presence	Presence	Presence	Presence	Presence	Presence	Presence	Presence	Presence
fes	Ent	enterobactin/ferric enterobactin esterase	Presence	Presence	Presence	Presence	Presence	Presence	Presence	Presence	Presence	Presence	Presence	Presence	Presence	Presence	Presence	Presence	Presence	Presence	Presence	Presence	Presence	Presence	Presence	Presence	Presence	Presence	Presence	Presence	Presence	Presence
fhaB	FHA	filamentous hemagglutinin/adhesin	Absence	Absence	Absence	Absence	Absence	Presence	Absence	Absence	Absence	Presence	Absence	Presence	Absence	Absence	Absence	Absence	Absence	Presence	Absence	Absence	Presence	Absence	Absence	Absence	Absence	Absence	Absence	Absence	Absence	Absence
fimA	Type I fimbriae	fimbrial protein	Presence	Presence	Presence	Presence	Presence	Presence	Presence	Presence	Presence	Presence	Presence	Presence	Presence	Presence	Presence	Presence	Presence	Presence	Presence	Presence	Presence	Presence	Presence	Absence	Presence	Presence	Presence	Presence	Presence	Presence
fimB	Fimbriae	chaperone protein	Presence	Presence	Presence	Presence	Presence	Presence	Presence	Presence	Presence	Presence	Presence	Presence	Presence	Presence	Presence	Presence	Presence	Presence	Presence	Presence	Presence	Presence	Presence	Presence	Presence	Presence	Presence	Presence	Presence	Presence
fimC	Type I fimbriae	periplasmic chaperone	Presence	Presence	Presence	Presence	Presence	Presence	Presence	Presence	Presence	Presence	Presence	Presence	Presence	Presence	Presence	Presence	Presence	Presence	Presence	Presence	Presence	Presence	Presence	Absence	Presence	Presence	Presence	Presence	Presence	Presence
fimD	Type I pili	fimbrial chaperone protein	Presence	Presence	Presence	Presence	Presence	Presence	Presence	Presence	Presence	Presence	Presence	Presence	Presence	Presence	Presence	Presence	Presence	Presence	Presence	Presence	Presence	Presence	Presence	Absence	Presence	Presence	Presence	Presence	Presence	Presence
fimE	Type I fimbriae	tyrosine recombinase	Presence	Presence	Presence	Presence	Presence	Presence	Presence	Presence	Presence	Presence	Presence	Presence	Presence	Presence	Presence	Presence	Presence	Presence	Presence	Presence	Presence	Presence	Presence	Absence	Presence	Presence	Presence	Presence	Presence	Presence
fimF	Type I fimbriae	type 1 fimbrial minor component	Presence	Presence	Presence	Presence	Presence	Presence	Presence	Presence	Presence	Presence	Presence	Presence	Presence	Presence	Presence	Presence	Presence	Presence	Presence	Presence	Presence	Presence	Presence	Absence	Presence	Presence	Presence	Presence	Presence	Presence
fimG	Type 1 fimbriae	FimG protein precursor	Presence	Presence	Presence	Presence	Presence	Presence	Presence	Presence	Presence	Presence	Presence	Presence	Presence	Presence	Presence	Presence	Presence	Presence	Presence	Presence	Presence	Presence	Presence	Absence	Presence	Presence	Presence	Presence	Presence	Presence
fimH	Type I fimbriae	type 1 fimbrial adhesin precursor	Presence	Presence	Presence	Presence	Presence	Presence	Presence	Presence	Presence	Presence	Presence	Presence	Presence	Presence	Presence	Presence	Presence	Presence	Presence	Presence	Presence	Presence	Presence	Absence	Presence	Presence	Presence	Presence	Presence	Presence
fimI	Type 1 fimbriae	Fimbrin-like protein fimI precursor	Presence	Presence	Presence	Presence	Presence	Presence	Presence	Presence	Presence	Presence	Presence	Presence	Presence	Presence	Presence	Presence	Presence	Presence	Presence	Presence	Presence	Presence	Presence	Absence	Presence	Presence	Presence	Presence	Presence	Presence
fimK	Type I fimbriae	transcriptional regulator	Presence	Presence	Presence	Presence	Presence	Presence	Presence	Presence	Presence	Presence	Presence	Presence	Presence	Presence	Presence	Presence	Presence	Presence	Presence	Presence	Presence	Presence	Presence	Presence	Presence	Presence	Presence	Presence	Presence	Presence
fleQ	Flagella	transcriptional regulator FleQ	Presence	Presence	Presence	Presence	Presence	Presence	Presence	Presence	Presence	Presence	Presence	Presence	Presence	Presence	Presence	Presence	Presence	Presence	Presence	Presence	Presence	Presence	Presence	Presence	Presence	Presence	Presence	Presence	Presence	Presence
fleR/flrC	Flagella	sigma-54 dependent response regulator	Presence	Presence	Presence	Presence	Presence	Presence	Presence	Presence	Presence	Presence	Presence	Presence	Presence	Presence	Presence	Presence	Presence	Presence	Presence	Presence	Presence	Presence	Presence	Presence	Presence	Presence	Presence	Presence	Presence	Presence
fleS/flrB	ND	two-component sensor kinase	Presence	Presence	Presence	Presence	Presence	Presence	Presence	Presence	Presence	Presence	Presence	Presence	Presence	Presence	Presence	Presence	Presence	Presence	Presence	Presence	Presence	Presence	Presence	Presence	Presence	Presence	Presence	Presence	Presence	Presence
flmH	Polar flagella	short chain dehydrogenase/reductase family oxidoreductase	Presence	Presence	Presence	Presence	Presence	Presence	Presence	Presence	Presence	Presence	Presence	Presence	Presence	Presence	Presence	Presence	Presence	Presence	Presence	Presence	Presence	Presence	Presence	Presence	Presence	Presence	Presence	Presence	Presence	Presence
flmK	LPS	glycosyltransferase family 39 protein	Presence	Presence	Presence	Presence	Presence	Presence	Presence	Presence	Presence	Presence	Presence	Presence	Presence	Presence	Presence	Presence	Presence	Presence	Presence	Presence	Presence	Presence	Presence	Presence	Presence	Presence	Presence	Presence	Presence	Presence
flrA	Polar flagella	flagellar-related protein	Presence	Presence	Presence	Presence	Presence	Presence	Presence	Presence	Presence	Presence	Presence	Presence	Presence	Presence	Presence	Presence	Presence	Presence	Presence	Presence	Presence	Presence	Presence	Presence	Presence	Presence	Presence	Presence	Presence	Presence
fptA	Pyochelin	Fe(III)-pyochelin receptor precursor	Presence	Presence	Presence	Presence	Presence	Presence	Presence	Presence	Presence	Presence	Presence	Presence	Presence	Presence	Presence	Presence	Presence	Presence	Presence	Presence	Presence	Presence	Presence	Presence	Presence	Presence	Presence	Presence	Presence	Presence
fpvA	Pyoverdine	ferripyoverdine receptor FpvA	Presence	Presence	Presence	Presence	Presence	Presence	Presence	Presence	Presence	Presence	Presence	Presence	Presence	Presence	Presence	Presence	Presence	Presence	Presence	Presence	Presence	Presence	Presence	Presence	Presence	Presence	Presence	Presence	Presence	Presence
fslB	Rhizoferrin	MFS transporter, inner membrane protein responsible for uptake of the ferric-siderophore complex	Presence	Presence	Presence	Presence	Presence	Presence	Presence	Presence	Presence	Presence	Presence	Presence	Presence	Presence	Presence	Presence	Presence	Presence	Presence	Presence	Presence	Presence	Presence	Presence	Presence	Presence	Presence	Presence	Presence	Presence
fslD	Rhizoferrin	MFS transporter, inner membrane protein responsible for uptake of the ferric-siderophore complex	Presence	Presence	Presence	Presence	Presence	Presence	Presence	Presence	Presence	Presence	Presence	Presence	Presence	Presence	Presence	Presence	Presence	Presence	Presence	Presence	Presence	Presence	Presence	Presence	Presence	Presence	Presence	Presence	Presence	Presence
fyuA	Ybt	yersiniabactin receptor FyuA	Presence	Presence	Absence	Presence	Presence	Presence	Presence	Presence	Presence	Presence	Presence	Presence	Presence	Presence	Presence	Presence	Absence	Presence	Presence	Absence	Absence	Presence	Absence	Absence	Absence	Presence	Presence	Absence	Presence	Presence
galE	LOS	UDP-glucose 4-epimerase	Presence	Presence	Presence	Presence	Presence	Presence	Presence	Presence	Presence	Presence	Presence	Presence	Presence	Presence	Presence	Presence	Presence	Presence	Presence	Presence	Presence	Presence	Presence	Presence	Presence	Presence	Presence	Presence	Presence	Presence
galF	Capsule	UTP-glucose-1-phosphate uridylyltransferase subunit GalF	Presence	Presence	Presence	Presence	Presence	Presence	Presence	Presence	Presence	Presence	Presence	Presence	Presence	Presence	Presence	Presence	Presence	Presence	Presence	Presence	Presence	Presence	Presence	Presence	Presence	Presence	Presence	Presence	Presence	Presence
galU	LOS	glucosephosphate uridylyltransferase	Presence	Presence	Presence	Presence	Presence	Presence	Presence	Presence	Presence	Presence	Presence	Presence	Presence	Presence	Presence	Presence	Presence	Presence	Presence	Presence	Presence	Presence	Presence	Presence	Presence	Presence	Presence	Presence	Presence	Presence
ggt	GGT	gamma-glutamyltranspeptidase	Presence	Presence	Presence	Presence	Presence	Presence	Presence	Presence	Presence	Presence	Presence	Presence	Presence	Presence	Presence	Presence	Presence	Presence	Presence	Presence	Presence	Presence	Presence	Presence	Presence	Presence	Presence	Presence	Presence	Presence
glf	LPS	UDP-galactopyranose mutase	Presence	Presence	Absence	Presence	Presence	Presence	Presence	Presence	Presence	Presence	Presence	Presence	Presence	Presence	Presence	Presence	Absence	Presence	Presence	Absence	Presence	Presence	Absence	Absence	Presence	Absence	Presence	Presence	Presence	Presence
glmU	LPS	UDP-N-acetylglucosamine pyrophosphorylase/glucosamine-1-phosphate N-acetyltransferase	Presence	Presence	Presence	Presence	Presence	Presence	Presence	Presence	Presence	Presence	Presence	Presence	Presence	Presence	Presence	Presence	Presence	Presence	Presence	Presence	Presence	Presence	Presence	Presence	Presence	Presence	Presence	Presence	Presence	Presence
gluP	LPS	glucose/galactose transporter	Presence	Presence	Presence	Presence	Presence	Presence	Presence	Presence	Presence	Presence	Presence	Presence	Presence	Presence	Presence	Presence	Presence	Presence	Presence	Presence	Presence	Presence	Presence	Presence	Presence	Presence	Presence	Presence	Presence	Presence
gmd	Capsule	GDP-D-mannose dehydratase	Absence	Absence	Absence	Absence	Presence	Absence	Absence	Absence	Presence	Absence	Absence	Absence	Absence	Absence	Presence	Presence	Absence	Absence	Absence	Absence	Absence	Absence	Absence	Absence	Absence	Absence	Absence	Absence	Presence	Absence
gmhA/lpcA	LOS	phosphoheptose isomerase	Presence	Presence	Presence	Presence	Presence	Presence	Presence	Presence	Presence	Presence	Presence	Presence	Presence	Presence	Presence	Presence	Presence	Presence	Presence	Presence	Presence	Presence	Presence	Presence	Presence	Presence	Presence	Presence	Presence	Presence
gmhA2	Capsule	phosphoheptose isomerase	Presence	Presence	Presence	Presence	Presence	Presence	Presence	Presence	Presence	Presence	Presence	Presence	Presence	Presence	Presence	Presence	Presence	Presence	Presence	Presence	Presence	Presence	Presence	Presence	Presence	Presence	Presence	Presence	Presence	Presence
gnd	Capsule	6-phosphogluconate dehydrogenase	Presence	Presence	Presence	Presence	Presence	Presence	Presence	Presence	Presence	Presence	Presence	Presence	Presence	Presence	Presence	Presence	Presence	Presence	Presence	Presence	Presence	Presence	Presence	Presence	Presence	Presence	Presence	Presence	Presence	Presence
gtrB	LPS	bactoprenol glucosyl transferase	Presence	Presence	Presence	Presence	Presence	Presence	Presence	Presence	Presence	Presence	Presence	Presence	Presence	Presence	Presence	Presence	Presence	Presence	Presence	Presence	Presence	Presence	Presence	Presence	Presence	Presence	Presence	Presence	Presence	Presence
hcp/tssD	T6SS	type VI secretion system protein, Hcp family	Presence	Presence	Presence	Presence	Presence	Presence	Presence	Presence	Presence	Presence	Presence	Presence	Presence	Presence	Presence	Presence	Presence	Presence	Presence	Presence	Presence	Presence	Presence	Presence	Presence	Presence	Presence	Presence	Presence	Presence
hifC	Haemagglutinating pili	membrane anchor	Absence	Absence	Absence	Absence	Presence	Absence	Absence	Absence	Presence	Absence	Absence	Absence	Absence	Absence	Absence	Absence	Absence	Absence	Absence	Absence	Absence	Absence	Absence	Absence	Absence	Absence	Absence	Absence	Presence	Absence
hitC	HitABC	iron(III) ABC transporter, ATP-binding protein	Presence	Presence	Presence	Presence	Presence	Presence	Presence	Presence	Presence	Presence	Presence	Presence	Presence	Presence	Presence	Presence	Presence	Presence	Presence	Presence	Presence	Presence	Presence	Presence	Presence	Presence	Presence	Presence	Presence	Presence
hlyA	Hemolysin HlyA	Hemolysin A	Presence	Presence	Presence	Presence	Presence	Presence	Presence	Presence	Presence	Presence	Presence	Presence	Presence	Presence	Presence	Presence	Presence	Presence	Presence	Presence	Presence	Presence	Presence	Presence	Presence	Presence	Presence	Presence	Presence	Presence
hlyB	<alpha>-Hemolysin	Hemolysin B	Presence	Presence	Presence	Presence	Presence	Presence	Presence	Presence	Presence	Presence	Presence	Presence	Presence	Presence	Presence	Presence	Presence	Presence	Presence	Presence	Presence	Presence	Presence	Absence	Presence	Presence	Presence	Presence	Presence	Presence
hmbR	HmbR	hemoglobin receptor	Presence	Presence	Presence	Presence	Presence	Presence	Presence	Presence	Presence	Presence	Presence	Presence	Presence	Presence	Presence	Presence	Presence	Presence	Presence	Presence	Presence	Presence	Presence	Presence	Presence	Presence	Presence	Presence	Presence	Presence
hpt	Hpt	hexose phosphate transport protein	Presence	Presence	Presence	Presence	Presence	Presence	Presence	Presence	Presence	Presence	Presence	Presence	Presence	Presence	Presence	Presence	Presence	Presence	Presence	Presence	Presence	Presence	Presence	Presence	Presence	Presence	Presence	Presence	Presence	Presence
htpB	Hsp60	Hsp60, 60K heat shock protein HtpB	Presence	Presence	Presence	Presence	Presence	Presence	Presence	Presence	Presence	Presence	Presence	Presence	Presence	Presence	Presence	Presence	Presence	Presence	Presence	Presence	Presence	Presence	Presence	Presence	Presence	Presence	Presence	Presence	Presence	Presence
htrB	LOS	lipid A biosynthesis lauroyl acyltransferase	Presence	Presence	Presence	Presence	Presence	Presence	Presence	Presence	Presence	Presence	Presence	Presence	Presence	Presence	Presence	Presence	Presence	Presence	Presence	Presence	Presence	Presence	Presence	Presence	Presence	Presence	Presence	Presence	Presence	Presence
icl	Isocitrate lyase	Isocitrate lyase Icl (isocitrase) (isocitratase)	Presence	Presence	Presence	Presence	Presence	Presence	Presence	Presence	Presence	Presence	Presence	Presence	Presence	Presence	Presence	Presence	Presence	Presence	Presence	Presence	Presence	Presence	Presence	Presence	Presence	Presence	Presence	Presence	Presence	Presence
icmB	Dot/Icm T4SS	Type IVB secretion system protein IcmB	Absence	Presence	Absence	Absence	Absence	Absence	Presence	Presence	Absence	Absence	Presence	Absence	Absence	Presence	Absence	Absence	Absence	Absence	Absence	Absence	Absence	Presence	Absence	Absence	Absence	Absence	Absence	Absence	Absence	Presence
icmF/tssM	T6SS	type VI secretion protein TssM	Presence	Presence	Presence	Presence	Presence	Presence	Presence	Presence	Presence	Presence	Presence	Presence	Presence	Presence	Presence	Presence	Presence	Presence	Presence	Presence	Presence	Presence	Presence	Absence	Presence	Presence	Presence	Presence	Presence	Presence
icmK/dotH	Dot/Icm	Dot/Icm type IV secretion system outer membrane subcomplex protein IcmK/DotH	Absence	Presence	Absence	Absence	Absence	Absence	Presence	Presence	Absence	Absence	Presence	Absence	Absence	Presence	Absence	Absence	Absence	Absence	Absence	Absence	Absence	Presence	Absence	Absence	Absence	Absence	Absence	Absence	Absence	Presence
icmO	Dot/Icm T4SS	Type IVB secretion system protein IcmO/DotL,an inner membrane ATPase of the type IV coupling protein complex	Absence	Presence	Absence	Absence	Absence	Absence	Presence	Presence	Absence	Absence	Presence	Absence	Absence	Presence	Absence	Absence	Absence	Absence	Absence	Absence	Absence	Presence	Absence	Absence	Absence	Absence	Absence	Absence	Absence	Presence
impA/tssA	T6SS	type VI secretion system protein TssA	Presence	Presence	Presence	Presence	Presence	Presence	Presence	Presence	Presence	Presence	Presence	Presence	Presence	Presence	Presence	Presence	Presence	Presence	Presence	Presence	Presence	Presence	Presence	Absence	Presence	Presence	Presence	Presence	Presence	Presence
iraB	IraAB	Di/tripeptide permease	Presence	Presence	Presence	Presence	Presence	Presence	Presence	Presence	Presence	Presence	Presence	Presence	Presence	Presence	Presence	Presence	Presence	Presence	Presence	Presence	Presence	Presence	Presence	Presence	Presence	Presence	Presence	Presence	Presence	Presence
iroB	Salmochelin	glucosyltransferase IroB	Absence	Absence	Absence	Absence	Presence	Absence	Absence	Absence	Presence	Absence	Absence	Absence	Presence	Absence	Presence	Presence	Presence	Absence	Absence	Presence	Absence	Absence	Absence	Absence	Absence	Absence	Absence	Presence	Presence	Absence
iroC	Sal	ABC transporter	Absence	Absence	Absence	Absence	Presence	Absence	Absence	Absence	Presence	Absence	Absence	Absence	Presence	Absence	Presence	Absence	Presence	Absence	Absence	Presence	Absence	Absence	Absence	Absence	Absence	Absence	Absence	Presence	Presence	Absence
iroD	Sal	siderophore esterase IroD	Absence	Absence	Absence	Absence	Presence	Absence	Absence	Absence	Presence	Absence	Absence	Absence	Presence	Absence	Presence	Presence	Presence	Absence	Absence	Presence	Absence	Absence	Absence	Absence	Absence	Absence	Absence	Presence	Presence	Absence
iroE	Sal	siderophore esterase IroE	Presence	Presence	Presence	Presence	Presence	Presence	Presence	Presence	Presence	Presence	Presence	Presence	Presence	Presence	Presence	Presence	Presence	Presence	Presence	Presence	Presence	Presence	Presence	Presence	Presence	Presence	Presence	Presence	Presence	Presence
iroN	Sal	salmochelin receptor IroN	Presence	Presence	Presence	Presence	Presence	Presence	Presence	Presence	Presence	Presence	Presence	Presence	Presence	Presence	Presence	Presence	Presence	Presence	Presence	Presence	Presence	Presence	Presence	Presence	Presence	Presence	Presence	Presence	Presence	Presence
irp1	Ybt	yersiniabactin polyketide synthase HMWP1	Presence	Presence	Absence	Presence	Presence	Presence	Presence	Presence	Presence	Presence	Presence	Presence	Presence	Presence	Presence	Presence	Absence	Presence	Presence	Absence	Absence	Presence	Absence	Absence	Absence	Presence	Presence	Absence	Presence	Presence
irp2	Ybt	yersiniabactin non-ribosomal peptide synthetase HMWP2	Presence	Presence	Absence	Presence	Presence	Presence	Presence	Presence	Presence	Presence	Presence	Presence	Presence	Presence	Presence	Presence	Absence	Presence	Presence	Absence	Absence	Presence	Absence	Absence	Absence	Presence	Presence	Absence	Presence	Presence
irtB	mycobactin	Iron-regulated transporter IrtB	Presence	Presence	Presence	Presence	Presence	Presence	Presence	Presence	Presence	Presence	Presence	Presence	Presence	Presence	Presence	Presence	Presence	Presence	Presence	Presence	Presence	Presence	Presence	Presence	Presence	Presence	Presence	Presence	Presence	Presence
iucA	Aerobactin	aerobactin Synthetase IucA	Absence	Presence	Absence	Presence	Absence	Absence	Presence	Presence	Presence	Absence	Presence	Absence	Presence	Presence	Presence	Absence	Presence	Absence	Absence	Presence	Absence	Absence	Absence	Absence	Absence	Absence	Absence	Presence	Presence	Absence
iucB	Aerobactin	N-acetyltransferase IucB	Absence	Presence	Absence	Presence	Absence	Absence	Presence	Presence	Presence	Absence	Presence	Absence	Presence	Presence	Presence	Absence	Presence	Absence	Absence	Presence	Absence	Absence	Absence	Absence	Absence	Absence	Absence	Presence	Presence	Absence
iucC	Aerobactin	aerobactin siderophore biosynthesis protein IucC	Absence	Presence	Absence	Presence	Absence	Absence	Presence	Presence	Presence	Absence	Presence	Absence	Presence	Presence	Presence	Absence	Presence	Absence	Absence	Presence	Absence	Absence	Absence	Absence	Absence	Absence	Absence	Presence	Presence	Absence
iucD	Aerobactin	lysine 6-monooxygenase IucD	Absence	Presence	Absence	Presence	Absence	Absence	Presence	Presence	Presence	Absence	Presence	Absence	Presence	Presence	Presence	Absence	Presence	Absence	Absence	Presence	Absence	Absence	Absence	Absence	Absence	Absence	Absence	Presence	Presence	Absence
iutA	Aerobactin	ferric aerobactin receptor IutA	Presence	Presence	Presence	Presence	Presence	Presence	Presence	Presence	Presence	Presence	Presence	Presence	Presence	Presence	Presence	Presence	Presence	Presence	Presence	Presence	Presence	Presence	Presence	Presence	Presence	Presence	Presence	Presence	Presence	Presence
katA	KatAB	catalase/(hydro)peroxidase	Presence	Presence	Presence	Absence	Presence	Presence	Presence	Presence	Presence	Presence	Presence	Presence	Presence	Presence	Presence	Presence	Presence	Presence	Presence	Presence	Presence	Presence	Presence	Presence	Presence	Presence	Presence	Presence	Presence	Presence
kdsA	LOS	2-dehydro-3-deoxyphosphooctonate aldolase	Presence	Presence	Presence	Presence	Presence	Presence	Presence	Presence	Presence	Presence	Presence	Presence	Presence	Presence	Presence	Presence	Presence	Presence	Presence	Presence	Presence	Presence	Presence	Presence	Presence	Presence	Presence	Presence	Presence	Presence
kdtA	LOS	3-deoxy-d-manno-octulosonic-acid transferase	Presence	Presence	Presence	Presence	Presence	Presence	Presence	Presence	Presence	Presence	Presence	Presence	Presence	Presence	Presence	Presence	Presence	Presence	Presence	Presence	Presence	Presence	Presence	Presence	Presence	Presence	Presence	Presence	Presence	Presence
kdtB	LPS	lipopolysaccharide core biosynthesis protein	Presence	Presence	Presence	Presence	Presence	Presence	Presence	Presence	Presence	Presence	Presence	Presence	Presence	Presence	Presence	Presence	Presence	Presence	Presence	Presence	Presence	Presence	Presence	Presence	Presence	Presence	Presence	Presence	Presence	Presence
kfoC	LPS	glycosyltransferase family 2 protein	Presence	Presence	Absence	Presence	Presence	Presence	Presence	Presence	Presence	Presence	Presence	Presence	Presence	Presence	Presence	Presence	Absence	Presence	Presence	Absence	Presence	Presence	Absence	Absence	Presence	Absence	Presence	Presence	Presence	Presence
kpsF	Capsule	D-arabinose 5-phosphate isomerase	Presence	Presence	Presence	Presence	Presence	Presence	Presence	Presence	Presence	Presence	Presence	Presence	Presence	Presence	Presence	Presence	Presence	Presence	Presence	Presence	Presence	Presence	Presence	Presence	Presence	Presence	Presence	Presence	Presence	Presence
lap	Lap	Listeria adhesion protein Lap	Presence	Presence	Presence	Presence	Presence	Presence	Presence	Presence	Presence	Presence	Presence	Presence	Presence	Presence	Presence	Presence	Presence	Presence	Presence	Presence	Presence	Presence	Presence	Presence	Presence	Presence	Presence	Presence	Presence	Presence
lbtC	Legiobactin	LbtC inner membrane protein required for import of Legiobactin	Presence	Presence	Presence	Presence	Presence	Presence	Presence	Presence	Presence	Presence	Presence	Presence	Presence	Presence	Presence	Presence	Presence	Presence	Presence	Presence	Presence	Presence	Presence	Presence	Presence	Presence	Presence	Presence	Presence	Presence
lgtF	LOS	beta-1,4-glucosyltransferase	Presence	Presence	Presence	Presence	Presence	Presence	Presence	Presence	Presence	Presence	Presence	Presence	Presence	Presence	Presence	Presence	Presence	Presence	Presence	Presence	Presence	Presence	Presence	Presence	Presence	Presence	Presence	Presence	Presence	Presence
lidL	Dot/Icm	Dot/Icm type IV secretion system effector LidL	Absence	Absence	Absence	Absence	Presence	Absence	Absence	Absence	Presence	Absence	Absence	Absence	Absence	Absence	Absence	Absence	Absence	Absence	Absence	Absence	Absence	Absence	Absence	Absence	Absence	Absence	Absence	Absence	Absence	Absence
lirB	Dot/Icm	Dot/Icm type IV secretion system effector LirB	Presence	Presence	Presence	Presence	Presence	Presence	Presence	Presence	Presence	Presence	Presence	Presence	Presence	Presence	Presence	Presence	Presence	Presence	Presence	Presence	Presence	Presence	Presence	Presence	Presence	Presence	Presence	Presence	Presence	Presence
lmb	Lmb	laminin-binding surface protein	Presence	Presence	Presence	Presence	Presence	Presence	Presence	Presence	Presence	Presence	Presence	Presence	Presence	Presence	Presence	Presence	Presence	Presence	Presence	Presence	Presence	Presence	Presence	Presence	Presence	Presence	Presence	Presence	Presence	Presence
lpeA	LpeA	lipoprotein promoting cell invasion	Presence	Presence	Presence	Presence	Presence	Presence	Presence	Presence	Presence	Presence	Presence	Presence	Presence	Presence	Presence	Presence	Presence	Presence	Presence	Presence	Presence	Presence	Presence	Presence	Presence	Presence	Presence	Presence	Presence	Presence
lpfB	Lpf	long polar fimbrial chaperone protein LpfB	Presence	Presence	Presence	Presence	Presence	Presence	Presence	Presence	Presence	Presence	Presence	Presence	Presence	Presence	Presence	Presence	Presence	Presence	Presence	Presence	Presence	Presence	Presence	Presence	Presence	Presence	Presence	Presence	Presence	Presence
lpfC	Lpf	long polar fimbrial usher protein LpfC	Presence	Presence	Presence	Presence	Presence	Presence	Presence	Presence	Presence	Presence	Presence	Presence	Presence	Presence	Presence	Presence	Presence	Presence	Presence	Presence	Presence	Presence	Presence	Presence	Presence	Presence	Presence	Presence	Presence	Presence
lpg0257	Dot/Icm	Dot/Icm type IV secretion system effector	Presence	Presence	Presence	Presence	Presence	Presence	Presence	Presence	Presence	Presence	Presence	Presence	Presence	Presence	Presence	Presence	Presence	Presence	Presence	Presence	Presence	Presence	Presence	Presence	Presence	Presence	Presence	Presence	Presence	Presence
lpg2628	Dot/Icm	Dot/Icm type IV secretion system effector	Presence	Presence	Presence	Presence	Presence	Presence	Presence	Presence	Presence	Presence	Presence	Presence	Presence	Presence	Presence	Presence	Presence	Presence	Presence	Presence	Presence	Presence	Presence	Presence	Presence	Presence	Presence	Presence	Presence	Presence
lpg2936	Dot/Icm	Dot/Icm type IV secretion system effector	Presence	Presence	Presence	Presence	Presence	Presence	Presence	Presence	Presence	Presence	Presence	Presence	Presence	Presence	Presence	Presence	Presence	Presence	Presence	Presence	Presence	Presence	Presence	Presence	Presence	Presence	Presence	Presence	Presence	Presence
lplA1	LplA1	lipoate protein ligase	Presence	Presence	Presence	Presence	Presence	Presence	Presence	Presence	Presence	Presence	Presence	Presence	Presence	Presence	Presence	Presence	Presence	Presence	Presence	Presence	Presence	Presence	Presence	Presence	Presence	Presence	Presence	Presence	Presence	Presence
lpxA	LOS	UDP-N-acetylglucosamine acyltransferase	Presence	Presence	Presence	Presence	Presence	Presence	Presence	Presence	Presence	Presence	Presence	Presence	Presence	Presence	Presence	Presence	Presence	Presence	Presence	Presence	Presence	Presence	Presence	Presence	Presence	Presence	Presence	Presence	Presence	Presence
lpxB	LOS	lipid-A-disaccharide synthase	Presence	Presence	Presence	Presence	Presence	Presence	Presence	Presence	Presence	Presence	Presence	Presence	Presence	Presence	Presence	Presence	Presence	Presence	Presence	Presence	Presence	Presence	Presence	Presence	Presence	Presence	Presence	Presence	Presence	Presence
lpxC	LOS	UDP-3-O-(R-3-hydroxymyristoyl)-N-acetylglucosamine deacetylase	Presence	Presence	Presence	Presence	Presence	Presence	Presence	Presence	Presence	Presence	Presence	Presence	Presence	Presence	Presence	Presence	Presence	Presence	Presence	Presence	Presence	Presence	Presence	Presence	Presence	Presence	Presence	Presence	Presence	Presence
lpxD	LOS	UDP-3-O-(3-hydroxymyristoyl) glucosamine N-acyltransferase	Presence	Presence	Presence	Presence	Presence	Presence	Presence	Presence	Presence	Presence	Presence	Presence	Presence	Presence	Presence	Presence	Presence	Presence	Presence	Presence	Presence	Presence	Presence	Presence	Presence	Presence	Presence	Presence	Presence	Presence
lpxH	LOS	UDP-2,3-diacylglucosamine pyrophosphohydrolase	Presence	Presence	Presence	Presence	Presence	Presence	Presence	Presence	Presence	Presence	Presence	Presence	Presence	Presence	Presence	Presence	Presence	Presence	Presence	Presence	Presence	Presence	Presence	Presence	Presence	Presence	Presence	Presence	Presence	Presence
lpxK	LOS	tetraacyldisaccharide 4'-kinase	Presence	Presence	Presence	Presence	Presence	Presence	Presence	Presence	Presence	Presence	Presence	Presence	Presence	Presence	Presence	Presence	Presence	Presence	Presence	Presence	Presence	Presence	Presence	Presence	Presence	Presence	Presence	Presence	Presence	Presence
lsgF	LOS	glycosyltransferase	Absence	Absence	Presence	Absence	Absence	Absence	Absence	Absence	Absence	Absence	Absence	Absence	Absence	Absence	Absence	Absence	Absence	Absence	Absence	Absence	Absence	Absence	Presence	Absence	Absence	Absence	Absence	Absence	Absence	Absence
luxS	AI-2	S-ribosylhomocysteinase	Presence	Presence	Presence	Presence	Presence	Presence	Presence	Presence	Presence	Presence	Presence	Presence	Presence	Presence	Presence	Presence	Presence	Presence	Presence	Presence	Presence	Presence	Presence	Presence	Presence	Presence	Presence	Presence	Presence	Presence
magA/wzy_K1	Capsule	mucoviscosity-associated protein	Absence	Absence	Absence	Absence	Absence	Absence	Absence	Absence	Absence	Absence	Absence	Absence	Absence	Absence	Presence	Presence	Absence	Absence	Absence	Absence	Absence	Absence	Absence	Absence	Absence	Absence	Absence	Absence	Absence	Absence
manB	Capsule	phosphomannomutase	Presence	Presence	Presence	Presence	Presence	Absence	Presence	Presence	Presence	Absence	Presence	Absence	Presence	Presence	Presence	Presence	Presence	Absence	Presence	Presence	Absence	Presence	Presence	Presence	Absence	Absence	Presence	Presence	Presence	Presence
manC	Capsule	mannose-1-phosphate guanylyltransferase	Presence	Absence	Absence	Absence	Presence	Absence	Absence	Presence	Presence	Absence	Absence	Absence	Presence	Absence	Presence	Presence	Presence	Absence	Presence	Presence	Absence	Absence	Absence	Presence	Absence	Absence	Presence	Presence	Presence	Absence
mbtA	Mycobactin	Bifunctional enzyme MbtA: salicyl-AMP ligase (SAL-AMP ligase) + salicyl-S-ArCP synthetase	Presence	Presence	Presence	Presence	Presence	Presence	Presence	Presence	Presence	Presence	Presence	Presence	Presence	Presence	Presence	Presence	Presence	Presence	Presence	Presence	Presence	Presence	Presence	Presence	Presence	Presence	Presence	Presence	Presence	Presence
mgtB	MgtBC	Mg2+ transport protein	Presence	Presence	Presence	Presence	Presence	Presence	Presence	Presence	Presence	Presence	Presence	Presence	Presence	Presence	Presence	Presence	Presence	Presence	Presence	Presence	Presence	Presence	Presence	Presence	Presence	Presence	Presence	Presence	Presence	Presence
mgtC	MgtBC	Mg2+ transport protein	Presence	Presence	Presence	Presence	Presence	Presence	Presence	Presence	Presence	Presence	Presence	Presence	Presence	Presence	Presence	Presence	Presence	Presence	Presence	Presence	Presence	Presence	Presence	Presence	Presence	Presence	Presence	Presence	Presence	Presence
mip	Mip	macrophage infectivity potentiator Mip	Presence	Presence	Presence	Presence	Presence	Presence	Presence	Presence	Presence	Presence	Presence	Presence	Presence	Presence	Presence	Presence	Presence	Presence	Presence	Presence	Presence	Presence	Presence	Presence	Presence	Presence	Presence	Presence	Presence	Presence
mntA	MntABC	ABC transporter ATP-binding protein MntA	Presence	Presence	Presence	Presence	Presence	Presence	Presence	Presence	Presence	Presence	Presence	Presence	Presence	Presence	Presence	Presence	Presence	Presence	Presence	Presence	Presence	Presence	Presence	Presence	Presence	Presence	Presence	Presence	Presence	Presence
mntB	MntABC	Manganese transport system membrane protein MntB	Presence	Presence	Presence	Presence	Presence	Presence	Presence	Presence	Presence	Presence	Presence	Presence	Presence	Presence	Presence	Presence	Presence	Presence	Presence	Presence	Presence	Presence	Presence	Presence	Presence	Presence	Presence	Presence	Presence	Presence
mntC	MntABC	periplasmic binding protein MntC	Presence	Presence	Presence	Presence	Presence	Presence	Presence	Presence	Presence	Presence	Presence	Presence	Presence	Presence	Presence	Presence	Presence	Presence	Presence	Presence	Presence	Presence	Presence	Presence	Presence	Presence	Presence	Presence	Presence	Presence
mrkA	Type 3 fimbriae	type 3 fimbrial major pilin subunit MrkA	Presence	Presence	Presence	Presence	Presence	Presence	Presence	Presence	Presence	Presence	Presence	Presence	Presence	Presence	Presence	Presence	Presence	Presence	Presence	Presence	Presence	Presence	Presence	Absence	Presence	Presence	Presence	Presence	Presence	Presence
mrkB	Type 3 fimbriae	fimbrial chaperone protein mrkB precursor	Presence	Presence	Presence	Presence	Presence	Presence	Presence	Presence	Presence	Presence	Presence	Presence	Presence	Presence	Presence	Presence	Presence	Presence	Presence	Presence	Presence	Presence	Presence	Absence	Presence	Presence	Presence	Presence	Presence	Presence
mrkC	Type 3 fimbriae	fimbrial biogenesis outer membrane usher protein mrkC precursor	Presence	Presence	Presence	Presence	Presence	Presence	Presence	Presence	Presence	Presence	Presence	Presence	Presence	Presence	Presence	Presence	Presence	Presence	Presence	Presence	Presence	Presence	Presence	Absence	Presence	Presence	Presence	Presence	Presence	Presence
mrkD	Type 3 fimbriae	fimbrial adhesin protein precursor MrkD	Presence	Presence	Presence	Presence	Presence	Presence	Presence	Presence	Presence	Presence	Presence	Presence	Presence	Presence	Presence	Presence	Presence	Presence	Presence	Presence	Presence	Presence	Presence	Absence	Presence	Presence	Presence	Presence	Presence	Presence
mrkF	Type 3 fimbriae	type 3 fimbrial minor pilin subunit MrkF	Presence	Presence	Presence	Presence	Presence	Presence	Presence	Presence	Presence	Presence	Presence	Presence	Presence	Presence	Presence	Presence	Presence	Presence	Presence	Presence	Presence	Presence	Presence	Absence	Presence	Presence	Presence	Presence	Presence	Presence
mrkH	Type 3 fimbriae	transcriptional activator	Presence	Presence	Presence	Presence	Presence	Presence	Presence	Presence	Presence	Presence	Presence	Presence	Presence	Presence	Presence	Presence	Presence	Presence	Presence	Presence	Presence	Presence	Presence	Absence	Presence	Presence	Presence	Presence	Presence	Presence
mrkI	Type 3 fimbriae	LuxR family regulatory protein	Presence	Presence	Presence	Presence	Presence	Presence	Presence	Presence	Presence	Presence	Presence	Presence	Presence	Presence	Presence	Presence	Presence	Presence	Presence	Presence	Presence	Presence	Presence	Absence	Presence	Presence	Presence	Presence	Presence	Presence
mrkJ	Type 3 fimbriae	phosphodiesterase	Presence	Presence	Presence	Presence	Presence	Presence	Presence	Presence	Presence	Presence	Presence	Presence	Presence	Presence	Presence	Presence	Presence	Presence	Presence	Presence	Presence	Presence	Presence	Absence	Presence	Presence	Presence	Presence	Presence	Presence
msbA	LOS	lipid transporter ATP-binding/permease	Presence	Presence	Presence	Presence	Presence	Presence	Presence	Presence	Presence	Presence	Presence	Presence	Presence	Presence	Presence	Presence	Presence	Presence	Presence	Presence	Presence	Presence	Presence	Presence	Presence	Presence	Presence	Presence	Presence	Presence
msbB	LOS	lipid A biosynthesis (KDO)2-(lauroyl)-lipid IVA acyltransferase	Presence	Presence	Presence	Presence	Presence	Presence	Presence	Presence	Presence	Presence	Presence	Presence	Presence	Presence	Presence	Presence	Presence	Presence	Presence	Presence	Presence	Presence	Presence	Presence	Presence	Presence	Presence	Presence	Presence	Presence
mshH	MSHA pili	MSHA biogenesis protein MshH	Presence	Presence	Presence	Presence	Presence	Presence	Presence	Presence	Presence	Presence	Presence	Presence	Presence	Presence	Presence	Presence	Presence	Presence	Presence	Presence	Presence	Presence	Presence	Presence	Presence	Presence	Presence	Presence	Presence	Presence
msrA/B(pilB)	MsrAB	trifunctional thioredoxin/methionine sulfoxide reductase A/B protein	Presence	Presence	Presence	Presence	Presence	Presence	Presence	Presence	Presence	Presence	Presence	Presence	Presence	Presence	Presence	Presence	Presence	Presence	Presence	Presence	Presence	Presence	Presence	Presence	Presence	Presence	Presence	Presence	Presence	Presence
mtrD	MtrCDE	multiple transferable resistance system protein MtrD	Presence	Absence	Presence	Absence	Presence	Presence	Absence	Absence	Presence	Presence	Absence	Presence	Presence	Absence	Presence	Presence	Presence	Presence	Absence	Presence	Presence	Absence	Presence	Presence	Absence	Presence	Presence	Presence	Presence	Absence
mtrE	MtrCDE	multidrug efflux pump channel protein MtrE	Presence	Presence	Presence	Presence	Presence	Presence	Presence	Presence	Presence	Presence	Presence	Presence	Presence	Presence	Presence	Presence	Presence	Presence	Presence	Presence	Presence	Presence	Presence	Presence	Presence	Presence	Presence	Presence	Presence	Presence
mucB	Alginate	anti-sigma factor MucA, inhibitor of alg gene expression	Presence	Presence	Presence	Presence	Presence	Presence	Presence	Presence	Presence	Presence	Presence	Presence	Presence	Presence	Presence	Presence	Presence	Presence	Presence	Presence	Presence	Presence	Presence	Presence	Presence	Presence	Presence	Presence	Presence	Presence
mucD	Alginate regulation	serine protease MucD precursor	Presence	Presence	Presence	Presence	Presence	Presence	Presence	Presence	Presence	Presence	Presence	Presence	Presence	Presence	Presence	Presence	Presence	Presence	Presence	Presence	Presence	Presence	Presence	Presence	Presence	Presence	Presence	Presence	Presence	Presence
mucP	Alginate regulation	metalloprotease protease	Presence	Presence	Presence	Presence	Presence	Presence	Presence	Presence	Presence	Presence	Presence	Presence	Presence	Presence	Presence	Presence	Presence	Presence	Presence	Presence	Presence	Presence	Presence	Presence	Presence	Presence	Presence	Presence	Presence	Presence
nueA	Polar flagella	flagellar-related 3-deoxy-D-manno-octulosonate cytidylyltransferase	Presence	Presence	Presence	Presence	Presence	Presence	Presence	Presence	Presence	Presence	Presence	Presence	Presence	Presence	Presence	Presence	Presence	Presence	Presence	Presence	Presence	Presence	Presence	Presence	Presence	Presence	Presence	Presence	Presence	Presence
ompA	OmpA	outer membrane protein OmpA	Presence	Presence	Presence	Presence	Presence	Presence	Presence	Presence	Presence	Presence	Presence	Presence	Presence	Presence	Presence	Presence	Presence	Presence	Presence	Presence	Presence	Presence	Presence	Presence	Presence	Presence	Presence	Presence	Presence	Presence
orfM	LOS	deoxyribonucleotide triphosphate pyrophosphatase	Presence	Presence	Presence	Presence	Presence	Presence	Presence	Presence	Presence	Presence	Presence	Presence	Presence	Presence	Presence	Presence	Presence	Presence	Presence	Presence	Presence	Presence	Presence	Presence	Presence	Presence	Presence	Presence	Presence	Presence
papC	P fimbriae	usher protein PapC	Absence	Absence	Presence	Absence	Absence	Absence	Absence	Absence	Absence	Absence	Absence	Absence	Absence	Absence	Absence	Absence	Absence	Absence	Absence	Absence	Absence	Absence	Absence	Absence	Absence	Absence	Absence	Absence	Absence	Absence
papH	P fimbriae	P pilus termination subunit PapH	Absence	Absence	Presence	Absence	Absence	Absence	Absence	Absence	Absence	Absence	Absence	Absence	Absence	Absence	Absence	Absence	Absence	Absence	Absence	Absence	Absence	Absence	Absence	Absence	Absence	Absence	Absence	Absence	Absence	Absence
pchA	Pyochelin	salicylate biosynthesis isochorismate synthase PchA	Presence	Presence	Presence	Presence	Presence	Presence	Presence	Presence	Presence	Presence	Presence	Presence	Presence	Presence	Presence	Presence	Presence	Presence	Presence	Presence	Presence	Presence	Presence	Presence	Presence	Presence	Presence	Presence	Presence	Presence
pdxA	Pse5Ac7Ac	4-hydroxythreonine-4-phosphate dehydrogenase	Presence	Presence	Presence	Presence	Presence	Presence	Presence	Presence	Presence	Presence	Presence	Presence	Presence	Presence	Presence	Presence	Presence	Presence	Presence	Presence	Presence	Presence	Presence	Presence	Presence	Presence	Presence	Presence	Presence	Presence
pdxJ	Pse5Ac7Ac	pyridoxine 5'-phosphate synthase	Presence	Presence	Presence	Presence	Presence	Presence	Presence	Presence	Presence	Presence	Presence	Presence	Presence	Presence	Presence	Presence	Presence	Presence	Presence	Presence	Presence	Presence	Presence	Presence	Presence	Presence	Presence	Presence	Presence	Presence
pebA	PEB1	bifunctional adhesin/ABC transporter aspartate/glutamate-binding protein	Presence	Presence	Presence	Presence	Presence	Presence	Presence	Presence	Presence	Presence	Presence	Presence	Presence	Presence	Presence	Presence	Presence	Presence	Presence	Presence	Presence	Presence	Presence	Presence	Presence	Presence	Presence	Presence	Presence	Presence
pgaB	PNAG	poly-beta-1,6-N-acetyl-D-glucosamine N-deacetylase PgaB	Presence	Presence	Presence	Presence	Presence	Presence	Presence	Presence	Presence	Presence	Presence	Presence	Presence	Presence	Presence	Presence	Presence	Presence	Presence	Presence	Presence	Presence	Presence	Presence	Presence	Presence	Presence	Presence	Presence	Presence
pgaC	PNAG	poly-beta-1,6 N-acetyl-D-glucosamine synthase	Presence	Presence	Presence	Presence	Presence	Presence	Presence	Presence	Presence	Presence	Presence	Presence	Presence	Presence	Presence	Presence	Presence	Presence	Presence	Presence	Presence	Presence	Presence	Presence	Presence	Presence	Presence	Presence	Presence	Presence
pgm	LPS	phosphoglucomutase	Absence	Absence	Absence	Absence	Absence	Absence	Absence	Absence	Absence	Absence	Absence	Absence	Absence	Absence	Absence	Absence	Absence	Absence	Absence	Absence	Absence	Absence	Presence	Absence	Absence	Absence	Absence	Absence	Absence	Absence
phoP	PhoP	Possible two component system response transcriptional positive regulator PhoP	Presence	Presence	Presence	Presence	Presence	Presence	Presence	Presence	Presence	Presence	Presence	Presence	Presence	Presence	Presence	Presence	Presence	Presence	Presence	Presence	Presence	Presence	Presence	Presence	Presence	Presence	Presence	Presence	Presence	Presence
phoR	PhoP/R	Possible two component system response sensor kinase membrane associated PhoR	Presence	Presence	Presence	Presence	Presence	Presence	Presence	Presence	Presence	Presence	Presence	Presence	Presence	Presence	Presence	Presence	Presence	Presence	Presence	Presence	Presence	Presence	Presence	Presence	Presence	Presence	Presence	Presence	Presence	Presence
phzG1	Phenazines biosynthesis	phenazine biosynthesis protein PhzG, pyridoxamine 5'-phosphate oxidase	Presence	Presence	Presence	Presence	Presence	Presence	Presence	Presence	Presence	Presence	Presence	Presence	Presence	Presence	Presence	Presence	Presence	Presence	Presence	Presence	Presence	Presence	Presence	Presence	Presence	Presence	Presence	Presence	Presence	Presence
phzS	Pyocyanin	flavin dependent hydroxylase PhzS	Presence	Presence	Presence	Presence	Presence	Presence	Presence	Presence	Presence	Presence	Presence	Presence	Presence	Presence	Presence	Presence	Presence	Presence	Presence	Presence	Presence	Presence	Presence	Presence	Presence	Presence	Presence	Presence	Presence	Presence
pilB	Type IV pili	type IV pilus assembly protein PilB	Presence	Presence	Presence	Presence	Presence	Presence	Presence	Presence	Presence	Presence	Presence	Presence	Presence	Presence	Presence	Presence	Presence	Presence	Presence	Presence	Presence	Presence	Presence	Presence	Presence	Presence	Presence	Presence	Presence	Presence
pilL	Type IV pili	type IV pilus biosynthesis protein PilL	Absence	Presence	Absence	Presence	Absence	Absence	Presence	Presence	Absence	Absence	Presence	Absence	Absence	Presence	Presence	Presence	Absence	Absence	Presence	Absence	Absence	Presence	Absence	Absence	Presence	Absence	Absence	Absence	Absence	Presence
pilQ	Type IV pili	type IV pilus biogenesis protein PilQ	Absence	Absence	Absence	Absence	Absence	Absence	Absence	Absence	Presence	Absence	Absence	Absence	Absence	Absence	Absence	Absence	Absence	Absence	Absence	Absence	Absence	Absence	Absence	Absence	Absence	Absence	Absence	Absence	Absence	Absence
pilR	Type IV pili	two-component response regulator PilR	Presence	Presence	Presence	Presence	Presence	Presence	Presence	Presence	Presence	Presence	Presence	Presence	Presence	Presence	Presence	Presence	Presence	Presence	Presence	Presence	Presence	Presence	Presence	Presence	Presence	Presence	Presence	Presence	Presence	Presence
pilW	Type IV pili	type IV fimbrial biogenesis protein PilW	Presence	Presence	Presence	Presence	Presence	Presence	Presence	Presence	Presence	Presence	Presence	Presence	Presence	Presence	Presence	Presence	Presence	Presence	Presence	Presence	Presence	Presence	Presence	Presence	Presence	Presence	Presence	Presence	Presence	Presence
pla	Pla	plasminogen activator protease precursor	Absence	Absence	Presence	Absence	Absence	Absence	Absence	Absence	Absence	Absence	Absence	Absence	Absence	Absence	Absence	Absence	Absence	Absence	Absence	Absence	Absence	Absence	Absence	Absence	Absence	Absence	Absence	Absence	Absence	Absence
pld	Pld	phospholipase D	Absence	Absence	Absence	Absence	Absence	Presence	Absence	Absence	Absence	Presence	Absence	Presence	Absence	Absence	Absence	Absence	Absence	Presence	Absence	Absence	Absence	Absence	Absence	Absence	Presence	Absence	Absence	Absence	Absence	Absence
pmlR/bspR1	Quorum-sensing	N-acylhomoserine lactone dependent regulatory protein	Presence	Presence	Presence	Presence	Presence	Presence	Presence	Presence	Presence	Presence	Presence	Presence	Presence	Presence	Presence	Presence	Presence	Presence	Presence	Presence	Presence	Presence	Presence	Presence	Presence	Presence	Presence	Presence	Presence	Presence
ppkA	HSI-I	serine/threonine protein kinase PpkA	Absence	Absence	Presence	Absence	Absence	Absence	Absence	Absence	Absence	Absence	Absence	Absence	Absence	Absence	Absence	Absence	Absence	Absence	Absence	Absence	Absence	Absence	Absence	Absence	Absence	Absence	Absence	Absence	Absence	Absence
psaA	PsaA	manganese ABC transporter, manganese-binding adhesion liprotein	Absence	Absence	Absence	Absence	Absence	Presence	Absence	Absence	Absence	Presence	Absence	Presence	Absence	Absence	Absence	Presence	Absence	Presence	Absence	Absence	Absence	Absence	Absence	Absence	Absence	Absence	Absence	Absence	Absence	Absence
ptlE	Ptx	Ptl Type IV secretion system VirB8 homolog protein PtlA	Presence	Presence	Absence	Presence	Absence	Presence	Presence	Presence	Presence	Presence	Presence	Presence	Presence	Presence	Presence	Presence	Absence	Presence	Presence	Absence	Absence	Presence	Absence	Absence	Absence	Presence	Presence	Absence	Presence	Presence
ptlH	Ptx	Ptl Type IV secretion system VirB11 homolog protein PtlA	Absence	Absence	Absence	Absence	Absence	Absence	Absence	Absence	Absence	Absence	Absence	Absence	Absence	Absence	Absence	Absence	Absence	Absence	Absence	Absence	Absence	Absence	Absence	Absence	Presence	Absence	Absence	Absence	Absence	Absence
ptxR	pyoverdine	transcriptional regulator PtxR	Presence	Presence	Presence	Presence	Presence	Presence	Presence	Presence	Presence	Presence	Presence	Presence	Presence	Presence	Presence	Presence	Presence	Presence	Presence	Presence	Presence	Presence	Presence	Presence	Presence	Presence	Presence	Presence	Presence	Presence
purCD	Purine biosynthesis	fusion protein PurC/PurD	Presence	Presence	Presence	Presence	Presence	Presence	Presence	Presence	Presence	Presence	Presence	Presence	Presence	Presence	Presence	Presence	Presence	Presence	Presence	Presence	Presence	Presence	Presence	Presence	Presence	Presence	Presence	Presence	Presence	Presence
purM	Purine biosynthesis	phosphoribosylaminoimidazole synthetase	Presence	Presence	Presence	Presence	Presence	Presence	Presence	Presence	Presence	Presence	Presence	Presence	Presence	Presence	Presence	Presence	Presence	Presence	Presence	Presence	Presence	Presence	Presence	Presence	Presence	Presence	Presence	Presence	Presence	Presence
pvcC	pyoverdine	paerucumarin biosynthesis protein PvcC	Presence	Presence	Presence	Presence	Presence	Presence	Presence	Presence	Presence	Presence	Presence	Presence	Presence	Presence	Presence	Presence	Presence	Presence	Presence	Presence	Presence	Presence	Presence	Presence	Presence	Presence	Presence	Presence	Presence	Presence
pvdE	Pyoverdine	pyoverdine biosynthesis protein PvdE	Presence	Presence	Presence	Presence	Presence	Presence	Presence	Presence	Presence	Presence	Presence	Presence	Presence	Presence	Presence	Presence	Presence	Presence	Presence	Presence	Presence	Presence	Presence	Presence	Presence	Presence	Presence	Presence	Presence	Presence
pvdH	pyoverdine	diaminobutyrate-2-oxoglutarate aminotransferase PvdH	Presence	Presence	Presence	Presence	Presence	Presence	Presence	Presence	Presence	Presence	Presence	Presence	Presence	Presence	Presence	Presence	Presence	Presence	Presence	Presence	Presence	Presence	Presence	Presence	Presence	Presence	Presence	Presence	Presence	Presence
pvdI	pyoverdine	peptide synthase	Presence	Presence	Presence	Presence	Presence	Presence	Presence	Presence	Presence	Presence	Presence	Presence	Presence	Presence	Presence	Presence	Presence	Presence	Presence	Presence	Presence	Presence	Presence	Presence	Presence	Presence	Presence	Presence	Presence	Presence
pyrB	Pyrimidine biosynthesis	aspartate carbamoyltransferase	Presence	Presence	Presence	Presence	Presence	Presence	Presence	Presence	Presence	Presence	Presence	Presence	Presence	Presence	Presence	Presence	Presence	Presence	Presence	Presence	Presence	Presence	Presence	Presence	Presence	Presence	Presence	Presence	Presence	Presence
rck	Rck	resistance to complement killing	Absence	Absence	Absence	Absence	Absence	Absence	Absence	Absence	Absence	Absence	Absence	Absence	Absence	Absence	Absence	Absence	Absence	Absence	Absence	Absence	Presence	Absence	Absence	Absence	Absence	Absence	Absence	Absence	Absence	Absence
rcsA	RcsAB	transcriptional activator for ctr capsule biosynthesis	Presence	Presence	Presence	Presence	Presence	Presence	Presence	Presence	Presence	Presence	Presence	Presence	Presence	Presence	Presence	Presence	Presence	Presence	Presence	Presence	Presence	Presence	Presence	Presence	Presence	Presence	Presence	Presence	Presence	Presence
rcsB	RcsAB	transcriptional regulator RcsB	Presence	Presence	Presence	Presence	Presence	Presence	Presence	Presence	Presence	Presence	Presence	Presence	Presence	Presence	Presence	Presence	Presence	Presence	Presence	Presence	Presence	Presence	Presence	Presence	Presence	Presence	Presence	Presence	Presence	Presence
recN	RecN	DNA repair protein RecN	Presence	Presence	Presence	Presence	Presence	Presence	Presence	Presence	Presence	Presence	Presence	Presence	Presence	Presence	Presence	Presence	Presence	Presence	Presence	Presence	Presence	Presence	Presence	Presence	Presence	Presence	Presence	Presence	Presence	Presence
relA	RelA	Probable GTP pyrophosphokinase RelA (ATP:GTP 3'-pyrophosphotransferase) (PPGPP synthetase I) ((P)PPGPP synthetase) (GTP diphosphokinase)	Presence	Presence	Presence	Presence	Presence	Presence	Presence	Presence	Presence	Presence	Presence	Presence	Presence	Presence	Presence	Presence	Presence	Presence	Presence	Presence	Presence	Presence	Presence	Presence	Presence	Presence	Presence	Presence	Presence	Presence
rfaD	LOS	ADP-L-glycero-D-mannoheptose-6-epimerase	Presence	Presence	Presence	Presence	Presence	Presence	Presence	Presence	Presence	Presence	Presence	Presence	Presence	Presence	Presence	Presence	Presence	Presence	Presence	Presence	Presence	Presence	Presence	Presence	Presence	Presence	Presence	Presence	Presence	Presence
rfaE	LOS	ADP-heptose synthase	Presence	Presence	Presence	Presence	Presence	Presence	Presence	Presence	Presence	Presence	Presence	Presence	Presence	Presence	Presence	Presence	Presence	Presence	Presence	Presence	Presence	Presence	Presence	Presence	Presence	Presence	Presence	Presence	Presence	Presence
rfaF	LOS	ADP-heptose-LPS heptosyltransferase II	Presence	Presence	Presence	Presence	Presence	Presence	Presence	Presence	Presence	Presence	Presence	Presence	Presence	Presence	Presence	Presence	Presence	Presence	Presence	Presence	Presence	Presence	Presence	Presence	Presence	Presence	Presence	Presence	Presence	Presence
rffG	LOS	dTDP-glucose 46-dehydratase	Presence	Presence	Presence	Presence	Presence	Presence	Presence	Presence	Presence	Presence	Presence	Presence	Presence	Presence	Presence	Presence	Presence	Presence	Presence	Presence	Presence	Presence	Presence	Presence	Presence	Presence	Presence	Presence	Presence	Presence
ricA	RicA	Rab2 interacting conserved protein A	Presence	Presence	Presence	Presence	Presence	Presence	Presence	Presence	Presence	Presence	Presence	Presence	Presence	Presence	Presence	Presence	Presence	Presence	Presence	Presence	Presence	Presence	Presence	Presence	Presence	Presence	Presence	Presence	Presence	Presence
rmpA	RmpA	regulator of mucoid phenotype RmpA	Absence	Absence	Absence	Absence	Presence	Absence	Absence	Presence	Presence	Absence	Absence	Absence	Presence	Presence	Absence	Absence	Presence	Absence	Absence	Presence	Absence	Absence	Absence	Absence	Absence	Absence	Absence	Presence	Presence	Absence
rpe	Capsule	ribulose-phosphate 3-epimerase	Presence	Presence	Presence	Presence	Presence	Presence	Presence	Presence	Presence	Presence	Presence	Presence	Presence	Presence	Presence	Presence	Presence	Presence	Presence	Presence	Presence	Presence	Presence	Presence	Presence	Presence	Presence	Presence	Presence	Presence
rpoN	Pse5Ac7Ac, Pse5Ac7Am, Pse8OAc, Pse5Am7AcGlnAc	RNA polymerase factor sigma-54	Presence	Presence	Presence	Presence	Presence	Presence	Presence	Presence	Presence	Presence	Presence	Presence	Presence	Presence	Presence	Presence	Presence	Presence	Presence	Presence	Presence	Presence	Presence	Presence	Presence	Presence	Presence	Presence	Presence	Presence
rtxB	RTX toxin	RTX toxin transporter RtxB	Presence	Presence	Presence	Presence	Presence	Presence	Presence	Presence	Presence	Presence	Presence	Presence	Presence	Presence	Presence	Presence	Presence	Presence	Presence	Presence	Presence	Presence	Presence	Presence	Presence	Presence	Presence	Presence	Presence	Presence
rtxD	RTX toxin	RTX toxin transporter RtxD	Absence	Absence	Absence	Absence	Presence	Absence	Absence	Absence	Presence	Absence	Absence	Absence	Presence	Absence	Absence	Absence	Absence	Absence	Absence	Absence	Absence	Absence	Presence	Absence	Absence	Absence	Absence	Absence	Absence	Absence
rvhB1	Rvh T4SS	type IV secretion system protein	Absence	Presence	Absence	Presence	Absence	Absence	Presence	Presence	Absence	Absence	Presence	Absence	Absence	Presence	Absence	Absence	Absence	Absence	Presence	Absence	Absence	Presence	Absence	Absence	Presence	Absence	Absence	Absence	Absence	Presence
sciN/tssJ	T6SS	type VI secretion system lipoprotein TssJ	Presence	Presence	Presence	Presence	Presence	Presence	Presence	Presence	Presence	Presence	Presence	Presence	Presence	Presence	Presence	Presence	Presence	Presence	Presence	Presence	Presence	Presence	Presence	Presence	Presence	Presence	Presence	Presence	Presence	Presence
senB	ShET2	enterotoxin	Presence	Presence	Presence	Presence	Presence	Presence	Presence	Presence	Presence	Presence	Presence	Presence	Presence	Presence	Presence	Presence	Presence	Presence	Presence	Presence	Presence	Presence	Presence	Presence	Presence	Presence	Presence	Presence	Presence	Presence
sfaX	S fimbriae	regulatory protein SfaX	Presence	Presence	Presence	Presence	Presence	Presence	Presence	Presence	Presence	Presence	Presence	Presence	Presence	Presence	Presence	Presence	Presence	Presence	Presence	Presence	Presence	Presence	Presence	Presence	Presence	Presence	Presence	Presence	Presence	Presence
shuT	Shu	periplasmic binding protein ShuT	Presence	Presence	Presence	Presence	Presence	Presence	Presence	Presence	Presence	Presence	Presence	Presence	Presence	Presence	Presence	Presence	Presence	Presence	Presence	Presence	Presence	Presence	Presence	Presence	Presence	Presence	Presence	Presence	Presence	Presence
shuU	Shu	permease of iron compound ABC transport system	Presence	Presence	Presence	Presence	Presence	Presence	Presence	Presence	Presence	Presence	Presence	Presence	Presence	Presence	Presence	Presence	Presence	Presence	Presence	Presence	Presence	Presence	Presence	Presence	Presence	Presence	Presence	Presence	Presence	Presence
shuV	Shu	ATP-binding component of hemin transport system	Presence	Presence	Presence	Presence	Presence	Presence	Presence	Presence	Presence	Presence	Presence	Presence	Presence	Presence	Presence	Presence	Presence	Presence	Presence	Presence	Presence	Presence	Presence	Presence	Presence	Presence	Presence	Presence	Presence	Presence
sinH	SinH	intimin-like protein	Presence	Presence	Presence	Presence	Presence	Presence	Presence	Presence	Presence	Presence	Presence	Presence	Presence	Presence	Presence	Presence	Presence	Presence	Presence	Presence	Presence	Presence	Presence	Presence	Presence	Presence	Presence	Presence	Presence	Presence
sodB	SodB	superoxide dismutase	Presence	Presence	Presence	Presence	Presence	Presence	Presence	Presence	Presence	Presence	Presence	Presence	Presence	Presence	Presence	Presence	Presence	Presence	Presence	Presence	Presence	Presence	Presence	Presence	Presence	Presence	Presence	Presence	Presence	Presence
sodCI	SodCI	Gifsy-2 prophage: superoxide dismutase precursor (Cu-Zn)	Presence	Presence	Presence	Absence	Presence	Presence	Presence	Presence	Presence	Presence	Presence	Presence	Presence	Presence	Presence	Presence	Presence	Presence	Presence	Presence	Presence	Presence	Presence	Presence	Presence	Presence	Presence	Presence	Presence	Presence
tagR	HSI-I	type IV secretion associated protein TagR, positively regulates PpkA	Absence	Absence	Presence	Absence	Absence	Absence	Absence	Absence	Absence	Absence	Absence	Absence	Absence	Absence	Absence	Absence	Absence	Absence	Absence	Absence	Absence	Absence	Absence	Absence	Absence	Absence	Absence	Absence	Absence	Absence
tagS	HSI-I	type IV secretion associated protein TagS, forming a stable inner membrane complex with TagT	Absence	Absence	Presence	Absence	Absence	Absence	Absence	Absence	Absence	Absence	Absence	Absence	Absence	Absence	Absence	Absence	Absence	Absence	Absence	Absence	Absence	Absence	Absence	Absence	Absence	Absence	Absence	Absence	Absence	Absence
tagT	HSI-I	type six secretion associated protein TagT, ATP-binding component of ABC transporter	Presence	Presence	Presence	Presence	Presence	Presence	Presence	Presence	Presence	Presence	Presence	Presence	Presence	Presence	Presence	Presence	Presence	Presence	Absence	Presence	Presence	Presence	Presence	Presence	Presence	Presence	Presence	Presence	Presence	Presence
tapC	Tap type IV pili	type IV fimbrial assembly protein, PilC-like	Presence	Presence	Presence	Presence	Presence	Presence	Presence	Presence	Presence	Presence	Presence	Presence	Presence	Presence	Presence	Presence	Presence	Presence	Presence	Presence	Presence	Presence	Presence	Presence	Presence	Presence	Presence	Presence	Presence	Presence
tapD	Exe T2SS	prepilin peptidase	Presence	Presence	Presence	Presence	Presence	Presence	Presence	Presence	Presence	Presence	Presence	Presence	Presence	Presence	Presence	Presence	Presence	Presence	Presence	Presence	Presence	Presence	Presence	Presence	Presence	Presence	Presence	Presence	Presence	Presence
tapQ	Tap type IV pili	type IV pilus secretin PilQ	Presence	Presence	Presence	Presence	Presence	Presence	Presence	Presence	Presence	Presence	Presence	Presence	Presence	Presence	Presence	Presence	Presence	Presence	Presence	Presence	Presence	Presence	Presence	Presence	Presence	Presence	Presence	Presence	Presence	Presence
tapT	Tap type IV pili	twitching ATPase	Presence	Presence	Presence	Presence	Presence	Presence	Presence	Presence	Presence	Presence	Presence	Presence	Presence	Presence	Presence	Presence	Presence	Presence	Presence	Presence	Presence	Presence	Presence	Presence	Presence	Presence	Presence	Presence	Presence	Presence
tle1	T6SS	type VI secretion system effector	Absence	Presence	Presence	Presence	Presence	Absence	Presence	Presence	Presence	Absence	Presence	Absence	Presence	Presence	Absence	Absence	Absence	Absence	Presence	Absence	Absence	Presence	Absence	Absence	Presence	Presence	Absence	Presence	Absence	Presence
tli1	T6SS	type VI secretion system immunity protein	Absence	Presence	Presence	Presence	Presence	Absence	Presence	Presence	Presence	Absence	Presence	Absence	Absence	Presence	Absence	Absence	Absence	Absence	Presence	Absence	Absence	Presence	Absence	Absence	Presence	Presence	Absence	Presence	Absence	Presence
tlyC	TlyC	hemolysin C	Presence	Presence	Presence	Presence	Presence	Presence	Presence	Presence	Presence	Presence	Presence	Presence	Presence	Presence	Presence	Presence	Presence	Presence	Presence	Presence	Presence	Presence	Presence	Presence	Presence	Presence	Presence	Presence	Presence	Presence
trwD	Trw type IV secretion system	Trw type IV secretion sysmtem VirB11 homolog, trwD protein	Absence	Absence	Absence	Absence	Absence	Absence	Absence	Absence	Absence	Absence	Absence	Absence	Absence	Absence	Absence	Presence	Absence	Absence	Absence	Absence	Absence	Absence	Absence	Absence	Absence	Absence	Absence	Absence	Absence	Absence
trwE	Trw type IV secretion system	Trw type IV secretion sysmtem VirB10 homolog, trwE protein	Presence	Presence	Absence	Presence	Absence	Presence	Presence	Presence	Presence	Presence	Presence	Presence	Presence	Presence	Presence	Presence	Absence	Presence	Presence	Absence	Absence	Presence	Absence	Absence	Presence	Presence	Presence	Absence	Presence	Presence
trwF	Trw type IV secretion system	Trw type IV secretion sysmtem VirB9 homolog, trwF protein	Absence	Absence	Absence	Absence	Absence	Absence	Absence	Absence	Absence	Absence	Absence	Absence	Absence	Absence	Absence	Presence	Absence	Absence	Absence	Absence	Absence	Absence	Absence	Absence	Absence	Absence	Absence	Absence	Absence	Absence
trwG	Trw type IV secretion system	Trw type IV secretion sysmtem VirB8 homolog, trwG protein	Absence	Absence	Absence	Absence	Absence	Absence	Absence	Absence	Absence	Absence	Absence	Absence	Absence	Absence	Absence	Presence	Absence	Absence	Absence	Absence	Absence	Absence	Absence	Absence	Absence	Absence	Absence	Absence	Absence	Absence
trwI2	Trw type IV secretion system	Trw type IV secretion sysmtem trwI2 protein required for pilus elongation	Absence	Absence	Absence	Absence	Absence	Absence	Absence	Absence	Absence	Absence	Absence	Absence	Absence	Absence	Absence	Presence	Absence	Absence	Absence	Absence	Absence	Absence	Absence	Absence	Absence	Absence	Absence	Absence	Absence	Absence
trwK	Trw type IV secretion system	Trw type IV secretion sysmtem VirB4-like trwK protein	Absence	Absence	Absence	Absence	Absence	Absence	Absence	Absence	Absence	Absence	Absence	Absence	Absence	Absence	Absence	Presence	Absence	Absence	Absence	Absence	Absence	Absence	Absence	Absence	Absence	Absence	Absence	Absence	Absence	Absence
tssA	T6SS	Type VI secretion system protein TssA	Presence	Presence	Presence	Presence	Presence	Presence	Presence	Presence	Presence	Presence	Presence	Presence	Presence	Presence	Presence	Presence	Presence	Presence	Presence	Presence	Presence	Presence	Presence	Presence	Presence	Presence	Presence	Presence	Presence	Presence
tssF	T6SS	type VI secretion system baseplate subunit TssF	Presence	Presence	Presence	Presence	Presence	Presence	Presence	Presence	Presence	Presence	Presence	Presence	Presence	Presence	Presence	Presence	Presence	Presence	Presence	Presence	Presence	Presence	Presence	Presence	Presence	Presence	Presence	Presence	Presence	Presence
tssG	T6SS	type VI secretion system baseplate subunit TssG	Presence	Presence	Presence	Presence	Presence	Presence	Presence	Presence	Presence	Presence	Presence	Presence	Presence	Presence	Presence	Presence	Presence	Presence	Presence	Presence	Presence	Presence	Presence	Presence	Presence	Presence	Presence	Presence	Presence	Presence
tufA	EF-Tu	elongation factor Tu	Presence	Presence	Presence	Presence	Presence	Presence	Presence	Presence	Presence	Presence	Presence	Presence	Presence	Presence	Presence	Presence	Presence	Presence	Presence	Presence	Presence	Presence	Presence	Presence	Presence	Presence	Presence	Presence	Presence	Presence
ugd	Capsule	UDP-glucose 6-dehydrogenase	Presence	Presence	Presence	Presence	Presence	Presence	Presence	Presence	Presence	Presence	Presence	Presence	Presence	Presence	Presence	Presence	Presence	Presence	Presence	Presence	Presence	Presence	Presence	Presence	Presence	Presence	Presence	Presence	Presence	Presence
ureA	Urease	urease alpha subunit UreA	Presence	Presence	Presence	Presence	Presence	Presence	Presence	Presence	Presence	Presence	Presence	Presence	Presence	Presence	Presence	Presence	Presence	Presence	Presence	Presence	Presence	Presence	Presence	Presence	Presence	Presence	Presence	Presence	Presence	Presence
ureB	Urease	urease beta subunit UreB, urea amidohydrolase	Presence	Presence	Presence	Presence	Presence	Presence	Presence	Presence	Presence	Presence	Presence	Presence	Presence	Presence	Presence	Presence	Presence	Presence	Presence	Presence	Presence	Presence	Presence	Presence	Presence	Presence	Presence	Presence	Presence	Presence
ureG	Urease	urease accessory protein (ureG)	Presence	Presence	Presence	Presence	Presence	Presence	Presence	Presence	Presence	Presence	Presence	Presence	Presence	Presence	Presence	Presence	Presence	Presence	Presence	Presence	Presence	Presence	Presence	Presence	Presence	Presence	Presence	Presence	Presence	Presence
vasE/tssK	T6SS	type VI secretion system baseplate subunit TssK	Presence	Presence	Presence	Presence	Presence	Presence	Presence	Presence	Presence	Presence	Presence	Presence	Presence	Presence	Presence	Presence	Presence	Presence	Presence	Presence	Presence	Presence	Presence	Presence	Presence	Presence	Presence	Presence	Presence	Presence
vasH	T6SS	type VI secretion system regulatory protein VasH	Presence	Presence	Presence	Presence	Presence	Presence	Presence	Presence	Presence	Presence	Presence	Presence	Presence	Presence	Presence	Presence	Presence	Presence	Presence	Presence	Presence	Presence	Presence	Presence	Presence	Presence	Presence	Presence	Presence	Presence
vasH/clpV	T6SS	sigma-54 dependent transcriptional regulator	Presence	Presence	Presence	Presence	Presence	Absence	Presence	Presence	Presence	Absence	Presence	Absence	Absence	Presence	Presence	Presence	Presence	Absence	Presence	Presence	Absence	Presence	Absence	Absence	Presence	Presence	Presence	Presence	Absence	Presence
vgrG/tssI	T6SS	type VI secretion system tip protein VgrG	Presence	Presence	Presence	Presence	Presence	Presence	Presence	Absence	Presence	Presence	Presence	Presence	Presence	Presence	Presence	Presence	Presence	Presence	Absence	Presence	Presence	Presence	Presence	Absence	Presence	Presence	Presence	Presence	Presence	Presence
vipA/tssB	T6SS	type VI secretion system contractile sheath small subunit VipA	Presence	Absence	Presence	Presence	Presence	Presence	Presence	Presence	Presence	Presence	Absence	Presence	Presence	Absence	Presence	Presence	Presence	Presence	Absence	Presence	Presence	Presence	Presence	Absence	Presence	Presence	Presence	Presence	Presence	Absence
vipB/tssC	T6SS	type VI secretion system contractile sheath large subunit VipB	Presence	Presence	Presence	Presence	Presence	Presence	Presence	Presence	Presence	Presence	Presence	Presence	Presence	Presence	Presence	Presence	Presence	Presence	Presence	Presence	Presence	Presence	Presence	Presence	Presence	Presence	Presence	Presence	Presence	Presence
virB1	VirB type IV secretion system	type IV secretion system attachment mediating protein VirB1 Homolog	Presence	Presence	Absence	Presence	Absence	Presence	Presence	Presence	Presence	Presence	Presence	Presence	Presence	Presence	Presence	Presence	Absence	Presence	Presence	Absence	Absence	Presence	Absence	Absence	Presence	Presence	Presence	Absence	Presence	Presence
virB11	VirB type IV secretion system	type IV secretion system protein ATPase VirB11	Presence	Presence	Absence	Presence	Absence	Presence	Presence	Presence	Presence	Presence	Presence	Presence	Presence	Presence	Presence	Presence	Absence	Presence	Presence	Absence	Absence	Presence	Absence	Absence	Absence	Presence	Presence	Absence	Presence	Presence
virB4	VirB type IV secretion system	type IV secretion system protein ATPase VirB4	Presence	Absence	Absence	Absence	Absence	Presence	Absence	Absence	Presence	Presence	Absence	Presence	Presence	Absence	Presence	Presence	Absence	Presence	Presence	Absence	Absence	Presence	Absence	Absence	Presence	Presence	Presence	Absence	Presence	Absence
virB5	VirB type IV secretion system	type IV secretion system protein VirB5	Absence	Absence	Absence	Absence	Absence	Absence	Absence	Absence	Absence	Absence	Absence	Absence	Absence	Absence	Absence	Presence	Absence	Absence	Absence	Absence	Absence	Absence	Absence	Absence	Absence	Absence	Absence	Absence	Absence	Absence
virB8	VirB type IV secretion system	type IV secretion system protein VirB8	Absence	Absence	Absence	Absence	Absence	Absence	Absence	Absence	Absence	Absence	Absence	Absence	Absence	Absence	Absence	Absence	Absence	Absence	Absence	Absence	Absence	Absence	Absence	Absence	Presence	Absence	Absence	Absence	Absence	Absence
virB9	VirB type IV secretion system	type IV secretion system channel protein VirB9	Presence	Presence	Absence	Presence	Absence	Presence	Presence	Presence	Presence	Presence	Presence	Presence	Presence	Presence	Presence	Presence	Absence	Presence	Presence	Absence	Absence	Presence	Absence	Absence	Presence	Presence	Presence	Absence	Presence	Presence
virD4	Type IV secretion system	type IV secretion system protein Cag5, VirD4 homolog	Absence	Absence	Absence	Absence	Absence	Absence	Absence	Absence	Absence	Absence	Absence	Absence	Absence	Absence	Absence	Absence	Absence	Absence	Absence	Absence	Absence	Absence	Absence	Absence	Presence	Absence	Absence	Absence	Absence	Absence
vscN	T3SS1	type III secretion system ATPase VscN	Presence	Presence	Presence	Presence	Presence	Presence	Presence	Presence	Presence	Presence	Presence	Presence	Presence	Presence	Presence	Presence	Presence	Presence	Presence	Presence	Presence	Presence	Presence	Presence	Presence	Presence	Presence	Presence	Presence	Presence
waaC	LPS	3-deoxy-D-manno-octulosonic-acid (KDO) transferase	Presence	Presence	Presence	Presence	Presence	Presence	Presence	Presence	Presence	Presence	Presence	Presence	Presence	Presence	Presence	Presence	Presence	Presence	Presence	Presence	Presence	Presence	Presence	Presence	Presence	Presence	Presence	Presence	Presence	Presence
waaG	LPS	B-band O-antigen polymerase	Presence	Presence	Presence	Presence	Presence	Presence	Presence	Presence	Presence	Presence	Presence	Presence	Presence	Presence	Presence	Presence	Presence	Presence	Presence	Presence	Presence	Presence	Presence	Presence	Presence	Presence	Presence	Presence	Presence	Presence
wbaP/rfbP	LOS	undecaprenyl-phosphate galactosephosphotransferase	Absence	Absence	Presence	Absence	Absence	Absence	Absence	Absence	Absence	Absence	Absence	Absence	Absence	Absence	Absence	Absence	Presence	Absence	Absence	Presence	Absence	Absence	Presence	Absence	Absence	Presence	Absence	Absence	Absence	Absence
wbbM	LPS	glycosyltransferase	Presence	Presence	Absence	Presence	Presence	Presence	Presence	Presence	Presence	Presence	Presence	Presence	Presence	Presence	Presence	Presence	Absence	Presence	Presence	Absence	Presence	Presence	Absence	Absence	Presence	Absence	Presence	Presence	Presence	Presence
wbbN	LPS	glycosyltransferase	Presence	Presence	Absence	Absence	Presence	Presence	Absence	Presence	Presence	Presence	Presence	Presence	Absence	Presence	Presence	Presence	Absence	Presence	Presence	Absence	Presence	Presence	Absence	Absence	Presence	Absence	Presence	Presence	Presence	Absence
wbbO	LPS	glycosyltransferase family 1 protein	Presence	Presence	Absence	Presence	Presence	Presence	Presence	Presence	Presence	Presence	Presence	Presence	Presence	Presence	Presence	Presence	Absence	Presence	Presence	Absence	Presence	Presence	Absence	Absence	Presence	Presence	Presence	Presence	Presence	Presence
wbcA	O-antigen	sugar epimerase	Absence	Presence	Absence	Presence	Absence	Presence	Presence	Presence	Absence	Presence	Presence	Presence	Absence	Presence	Absence	Absence	Absence	Presence	Presence	Absence	Absence	Presence	Absence	Presence	Presence	Presence	Absence	Absence	Absence	Presence
wbkA	LPS	mannosyltransferase	Absence	Absence	Presence	Absence	Absence	Absence	Absence	Absence	Absence	Absence	Absence	Absence	Absence	Absence	Absence	Absence	Presence	Absence	Absence	Presence	Absence	Absence	Presence	Absence	Absence	Absence	Absence	Absence	Absence	Absence
wbkC	LPS	GDP-mannose 4,6-dehydratase / GDP-4-amino-4,6-dideoxy-D-mannose formyltransferase	Presence	Presence	Presence	Presence	Presence	Presence	Presence	Presence	Presence	Presence	Presence	Presence	Presence	Presence	Presence	Presence	Presence	Presence	Presence	Presence	Presence	Presence	Presence	Presence	Presence	Presence	Presence	Presence	Presence	Presence
wbpZ	LPS	mannosyltransferase C	Absence	Absence	Presence	Absence	Absence	Absence	Absence	Absence	Absence	Absence	Absence	Absence	Absence	Absence	Absence	Absence	Presence	Absence	Absence	Presence	Absence	Absence	Presence	Absence	Absence	Absence	Absence	Absence	Absence	Absence
wbtF	LPS	NAD dependent epimerase	Presence	Presence	Presence	Presence	Presence	Presence	Presence	Presence	Presence	Presence	Presence	Presence	Presence	Presence	Presence	Presence	Presence	Presence	Presence	Presence	Presence	Presence	Presence	Presence	Presence	Absence	Presence	Presence	Presence	Presence
wbtH	LPS	asparagine synthase (glutamine-hydrolyzing)	Presence	Presence	Presence	Presence	Presence	Presence	Presence	Presence	Presence	Presence	Presence	Presence	Presence	Presence	Presence	Presence	Presence	Presence	Presence	Presence	Presence	Presence	Presence	Presence	Presence	Presence	Presence	Presence	Presence	Presence
wbtL	LPS	glucose-1-phosphate thymidylyltransferase	Presence	Presence	Presence	Presence	Presence	Presence	Presence	Presence	Presence	Presence	Presence	Presence	Presence	Presence	Presence	Presence	Presence	Presence	Presence	Presence	Presence	Presence	Presence	Presence	Presence	Presence	Presence	Presence	Presence	Presence
wcaG	Capsule	GDP-fucose synthetase	Absence	Absence	Absence	Absence	Presence	Absence	Absence	Absence	Presence	Absence	Absence	Absence	Absence	Absence	Presence	Presence	Absence	Absence	Absence	Absence	Absence	Absence	Absence	Absence	Absence	Absence	Absence	Absence	Presence	Absence
wcaH	Capsule	GDP-mannose mannosyl hydrolase	Absence	Absence	Absence	Absence	Presence	Absence	Absence	Absence	Presence	Absence	Absence	Absence	Absence	Absence	Presence	Presence	Absence	Absence	Absence	Absence	Absence	Absence	Absence	Absence	Absence	Absence	Absence	Absence	Presence	Absence
wcaI	Capsule	colanic acid biosynthesis glycosyltransferase WcaI	Absence	Absence	Absence	Absence	Presence	Absence	Absence	Absence	Presence	Absence	Absence	Absence	Absence	Absence	Presence	Presence	Absence	Absence	Absence	Absence	Absence	Absence	Absence	Absence	Absence	Absence	Absence	Absence	Presence	Absence
wcaJ	Capsule	undecaprenyl-phosphate glucose phosphotransferase	Presence	Presence	Absence	Presence	Presence	Absence	Presence	Presence	Presence	Absence	Absence	Absence	Absence	Presence	Presence	Presence	Absence	Absence	Presence	Absence	Absence	Presence	Absence	Absence	Absence	Absence	Absence	Presence	Presence	Presence
wcbB	Capsule I	capsular polysaccharide glycosyltransferase biosynthesis protein	Absence	Absence	Presence	Absence	Absence	Absence	Absence	Absence	Absence	Absence	Absence	Absence	Absence	Absence	Absence	Absence	Presence	Absence	Absence	Presence	Absence	Absence	Absence	Absence	Absence	Absence	Absence	Absence	Absence	Absence
wcbN	Capsule I	D-glycero-d-manno-heptose 1,7-bisphosphate phosphatase	Presence	Presence	Presence	Presence	Presence	Presence	Presence	Presence	Presence	Presence	Presence	Presence	Presence	Presence	Presence	Presence	Presence	Presence	Presence	Presence	Presence	Presence	Presence	Presence	Presence	Presence	Presence	Presence	Presence	Presence
wcbP	Capsule I	capsular polysaccharide biosynthesis dehydrogenase/reductase	Presence	Presence	Presence	Presence	Presence	Presence	Presence	Presence	Presence	Presence	Presence	Presence	Presence	Presence	Presence	Presence	Presence	Presence	Presence	Presence	Presence	Presence	Presence	Presence	Presence	Presence	Presence	Presence	Presence	Presence
wcbT	Capsule I	acyl-CoA transferase	Presence	Presence	Presence	Presence	Presence	Presence	Presence	Presence	Presence	Presence	Presence	Presence	Presence	Presence	Presence	Presence	Presence	Presence	Presence	Presence	Presence	Presence	Presence	Presence	Presence	Presence	Presence	Presence	Presence	Presence
wclY	Capsule	polysaccharide pyruvyl transferase	Absence	Absence	Absence	Absence	Absence	Absence	Absence	Absence	Absence	Absence	Absence	Absence	Absence	Absence	Presence	Presence	Absence	Absence	Absence	Absence	Absence	Absence	Absence	Absence	Absence	Absence	Absence	Absence	Absence	Absence
wcsS	Capsule	glycosyltransferase	Absence	Absence	Absence	Absence	Absence	Absence	Absence	Absence	Absence	Absence	Absence	Absence	Absence	Absence	Presence	Presence	Absence	Absence	Absence	Absence	Absence	Absence	Absence	Absence	Absence	Absence	Absence	Absence	Presence	Absence
wecA	LOS	undecaprenyl-phosphate alpha-N-acetylglucosaminyltransferase	Presence	Presence	Presence	Presence	Presence	Presence	Presence	Presence	Presence	Presence	Presence	Presence	Presence	Presence	Presence	Presence	Presence	Presence	Presence	Presence	Presence	Presence	Presence	Presence	Presence	Presence	Presence	Presence	Presence	Presence
wza	Capsule	capsule polysaccharide export protein precursor	Presence	Presence	Presence	Presence	Presence	Presence	Presence	Presence	Presence	Presence	Presence	Presence	Absence	Presence	Presence	Presence	Presence	Presence	Presence	Presence	Absence	Presence	Presence	Presence	Presence	Presence	Absence	Presence	Presence	Presence
wzc	Capsule	inner membrane tyrosine autokinase	Presence	Presence	Presence	Absence	Presence	Absence	Presence	Presence	Presence	Absence	Absence	Absence	Absence	Presence	Presence	Presence	Presence	Absence	Presence	Presence	Absence	Presence	Presence	Absence	Absence	Presence	Absence	Presence	Presence	Presence
wzi	Capsule	surface assembly of capsule	Presence	Presence	Presence	Presence	Presence	Presence	Presence	Presence	Presence	Presence	Presence	Presence	Absence	Presence	Presence	Presence	Presence	Presence	Presence	Presence	Presence	Presence	Presence	Presence	Presence	Presence	Presence	Presence	Presence	Presence
wzm	LPS	lipopolysaccharide O-antigen ABC transport system transmembrane component	Presence	Presence	Presence	Presence	Presence	Presence	Presence	Presence	Presence	Presence	Presence	Presence	Presence	Presence	Presence	Presence	Presence	Presence	Presence	Presence	Presence	Presence	Presence	Absence	Presence	Presence	Presence	Presence	Presence	Presence
wzt	LPS	lipopolysaccharide O-antigen ABC transport system ATP-binding component	Presence	Presence	Presence	Presence	Presence	Presence	Presence	Presence	Presence	Presence	Presence	Presence	Presence	Presence	Presence	Presence	Presence	Presence	Presence	Presence	Presence	Presence	Presence	Absence	Presence	Presence	Presence	Presence	Presence	Presence
wzx	Capsule	repeat unit exporter	Absence	Absence	Absence	Absence	Absence	Absence	Absence	Absence	Absence	Absence	Absence	Absence	Absence	Absence	Presence	Presence	Absence	Absence	Absence	Absence	Absence	Absence	Absence	Absence	Absence	Absence	Absence	Absence	Absence	Absence
yagV/ecpE	ECP	E. coli common pilus chaperone EcpE	Presence	Presence	Presence	Presence	Presence	Presence	Presence	Presence	Presence	Presence	Presence	Presence	Presence	Presence	Presence	Presence	Presence	Presence	Presence	Presence	Presence	Presence	Presence	Presence	Presence	Presence	Presence	Presence	Presence	Presence
yagW/ecpD	ECP	polymerized tip adhesin of ECP fibers	Presence	Presence	Presence	Presence	Presence	Presence	Presence	Presence	Presence	Presence	Presence	Presence	Presence	Presence	Presence	Presence	Presence	Presence	Presence	Presence	Presence	Presence	Presence	Presence	Presence	Presence	Presence	Presence	Presence	Presence
yagX/ecpC	ECP	E. coli common pilus usher EcpC	Presence	Presence	Presence	Presence	Presence	Presence	Presence	Presence	Presence	Presence	Presence	Presence	Presence	Presence	Presence	Presence	Presence	Presence	Presence	Presence	Presence	Presence	Presence	Presence	Presence	Presence	Presence	Presence	Presence	Presence
yagY/ecpB	ECP	E. coli common pilus chaperone EcpB	Presence	Presence	Presence	Presence	Presence	Presence	Presence	Presence	Presence	Presence	Presence	Presence	Presence	Presence	Presence	Presence	Presence	Presence	Presence	Presence	Presence	Presence	Presence	Presence	Presence	Presence	Presence	Presence	Presence	Presence
yagZ/ecpA	ECP	E. coli common pilus structural subunit EcpA	Presence	Presence	Presence	Presence	Presence	Presence	Presence	Presence	Presence	Presence	Presence	Presence	Presence	Presence	Presence	Presence	Presence	Presence	Presence	Presence	Presence	Presence	Presence	Presence	Presence	Presence	Presence	Presence	Presence	Presence
ybdA	Ent	enterobactin exporter EntS	Presence	Presence	Presence	Presence	Presence	Presence	Presence	Presence	Presence	Presence	Presence	Presence	Presence	Presence	Presence	Presence	Presence	Presence	Presence	Presence	Presence	Presence	Presence	Presence	Presence	Presence	Presence	Presence	Presence	Presence
ybtA	Yersiniabactin	transcriptional regulator YbtA	Presence	Presence	Absence	Presence	Presence	Presence	Presence	Presence	Presence	Presence	Presence	Presence	Presence	Presence	Presence	Presence	Absence	Presence	Presence	Absence	Absence	Presence	Absence	Absence	Absence	Presence	Presence	Absence	Presence	Presence
ybtE	Ybt	yersiniabactin biosynthesis salycil-AMP ligase YbtE	Presence	Presence	Absence	Presence	Presence	Presence	Presence	Presence	Presence	Presence	Presence	Presence	Presence	Presence	Presence	Presence	Absence	Presence	Presence	Absence	Absence	Presence	Absence	Absence	Absence	Presence	Presence	Absence	Presence	Presence
ybtP	Ybt	yersiniabactin ABC transporter ATP-binding/permease protein YbtP	Presence	Presence	Presence	Presence	Presence	Presence	Presence	Presence	Presence	Presence	Presence	Presence	Presence	Presence	Presence	Presence	Presence	Presence	Presence	Presence	Presence	Presence	Presence	Presence	Presence	Presence	Presence	Presence	Presence	Presence
ybtQ	Yersiniabactin	yersiniabactin ABC transporter ATP-binding/permease protein YbtQ	Presence	Presence	Absence	Presence	Presence	Presence	Presence	Presence	Presence	Presence	Presence	Presence	Presence	Presence	Presence	Presence	Absence	Presence	Presence	Absence	Absence	Presence	Absence	Absence	Absence	Presence	Presence	Absence	Presence	Presence
ybtS	Ybt	yersiniabactin biosynthesis salicylate synthase YbtS	Presence	Presence	Presence	Presence	Presence	Presence	Presence	Presence	Presence	Presence	Presence	Presence	Presence	Presence	Presence	Presence	Presence	Presence	Presence	Presence	Presence	Presence	Presence	Presence	Presence	Presence	Presence	Presence	Presence	Presence
ybtT	Ybt	type II thioesterase YbtT	Presence	Presence	Absence	Presence	Presence	Presence	Presence	Presence	Presence	Presence	Presence	Presence	Presence	Presence	Presence	Presence	Absence	Presence	Presence	Absence	Absence	Presence	Absence	Absence	Absence	Presence	Presence	Absence	Presence	Presence
ybtU	Ybt	yersiniabactin biosynthesis oxidoreductase YbtU	Presence	Presence	Absence	Presence	Presence	Presence	Presence	Presence	Presence	Presence	Presence	Presence	Presence	Presence	Presence	Presence	Absence	Presence	Presence	Absence	Absence	Presence	Absence	Absence	Absence	Presence	Presence	Absence	Presence	Presence
ybtX	Ybt	yersiniabactin-associated zinc MFS transporter YbtX	Presence	Presence	Absence	Presence	Presence	Presence	Presence	Presence	Presence	Presence	Presence	Presence	Presence	Presence	Presence	Presence	Absence	Presence	Presence	Absence	Absence	Presence	Absence	Absence	Absence	Presence	Presence	Absence	Presence	Presence
ykgK/ecpR	ECP	regulator protein EcpR	Presence	Presence	Presence	Presence	Presence	Presence	Presence	Presence	Presence	Presence	Presence	Presence	Presence	Presence	Presence	Presence	Presence	Presence	Presence	Presence	Presence	Presence	Presence	Absence	Presence	Presence	Presence	Presence	Presence	Presence
